# Supplementary material for: Diaqua­bis­(4-formyl­benzoato-κO 1)bis­(nicotinamide-κN 1)copper(II)
Source: Acta Crystallogr Sect E Struct Rep Online. 2012 Jun 30;68(Pt 7):m1010–1. doi: 10.1107/S1600536812028814 (PMC3393247; doi:10.1107/S1600536812028814)
Supplement: Supplementary file 2 [file e-68-m1010-Isup2.hkl]

#
# h,k,l, Fc-squared, Fo-squared, sigma(Fo-squared) and status flag
#
data_I
_shelx_title ' ms1 in P -1'
_shelx_refln_list_code          4
_shelx_F_calc_maximum      137.45
_exptl_crystal_F_000       330.93
_reflns_d_resolution_high  0.7469
 
loop_
 _symmetry_equiv_pos_as_xyz
 'x, y, z'
 '-x, -y, -z'
 
_cell_length_a     7.8175
_cell_length_b     9.6539
_cell_length_c     9.8361
_cell_angle_alpha  77.053
_cell_angle_beta   74.041
_cell_angle_gamma  87.295
 
_shelx_F_squared_multiplier     1.000
 
loop_
 _refln_index_h
 _refln_index_k
 _refln_index_l
 _refln_F_squared_calc
 _refln_F_squared_meas
 _refln_F_squared_sigma
 _refln_observed_status
   1   0   0     2119.59     2041.93     36.01 o
   2   0   0     2125.62     2134.49     23.41 o
   3   0   0       21.52        9.20      0.51 o
   4   0   0       23.88       11.65      0.58 o
   5   0   0        1.24        0.44      0.36 o
   6   0   0     1011.60     1016.84     10.11 o
   7   0   0     1092.11     1113.29     17.13 o
   8   0   0      465.52      467.97     11.90 o
   9   0   0      359.41      352.49     17.61 o
  10   0   0       97.27      107.59      8.11 o
 -10   1   0       33.14       34.73      5.36 o
  -9   1   0      301.57      300.29     22.39 o
  -8   1   0       17.36       21.16      2.51 o
  -7   1   0     1044.80     1004.51     15.50 o
  -6   1   0      704.76      688.93      8.57 o
  -5   1   0      161.56      160.43      2.23 o
  -4   1   0        5.99        6.69      0.44 o
  -3   1   0     5136.42     5076.83     73.61 o
  -2   1   0      661.98      688.78      8.41 o
  -1   1   0     3227.11     3191.86     65.49 o
   0   1   0     2715.85     2351.92     95.74 o
   1   1   0     2991.39     2848.34     29.53 o
   2   1   0      125.95      112.40      1.48 o
   3   1   0     1076.05     1071.29     11.39 o
   4   1   0      406.04      425.65      4.66 o
   5   1   0      204.86      196.36      2.93 o
   6   1   0      285.69      294.20      4.14 o
   7   1   0     1003.52      987.66     13.85 o
   8   1   0       62.30       66.06      4.62 o
   9   1   0       22.16       26.35      2.73 o
  10   1   0      151.04      162.12     10.06 o
  -9   2   0       88.30      103.53      7.46 o
  -8   2   0        1.07        0.21      0.90 o
  -7   2   0        2.49        1.94      0.84 o
  -6   2   0      124.92      148.39      2.26 o
  -5   2   0     1059.35     1121.73     11.47 o
  -4   2   0      389.02      432.71      5.02 o
  -3   2   0     1317.44     1319.74     13.93 o
  -2   2   0     1836.60     1778.08     17.30 o
  -1   2   0     3240.73     3237.38     53.06 o
   0   2   0      655.51      658.66      7.42 o
   1   2   0      419.62      368.86      3.80 o
   2   2   0      212.08      228.83      2.52 o
   3   2   0      498.41      508.09      5.37 o
   4   2   0     1210.05     1236.72     14.16 o
   5   2   0      508.49      517.48      5.67 o
   6   2   0        5.54        7.02      1.12 o
   7   2   0     1478.79     1454.70     20.08 o
   8   2   0       32.43       28.23      3.02 o
   9   2   0       57.14       63.54      6.41 o
  -9   3   0       13.65       16.71      3.89 o
  -8   3   0       82.61       72.43      3.66 o
  -7   3   0        5.38        4.77      0.95 o
  -6   3   0      247.15      233.74      3.53 o
  -5   3   0      773.45      777.33      8.69 o
  -4   3   0      194.15      185.75      2.80 o
  -3   3   0      634.16      653.06      6.77 o
  -2   3   0     1764.65     1687.57     17.46 o
  -1   3   0     3241.69     3387.13     31.03 o
   0   3   0      115.93      109.95      1.43 o
   1   3   0      552.20      516.91      5.23 o
   2   3   0     1017.26     1015.97     10.09 o
   3   3   0        4.26        6.42      0.39 o
   4   3   0     2234.20     2288.12     22.50 o
   5   3   0      114.16      124.06      1.88 o
   6   3   0      279.80      289.20      5.02 o
   7   3   0       52.47       54.51      2.22 o
   8   3   0      109.65      112.71      3.81 o
   9   3   0        0.80        0.95      1.29 o
  -9   4   0       61.65       77.41      7.30 o
  -8   4   0      154.69      145.68     11.60 o
  -7   4   0      186.07      185.63      4.81 o
  -6   4   0      424.93      450.81      6.95 o
  -5   4   0     1086.86     1095.43     12.74 o
  -4   4   0        6.29        7.41      0.52 o
  -3   4   0        5.30        4.44      0.45 o
  -2   4   0      215.94      189.43      2.29 o
  -1   4   0       70.50       51.57      1.13 o
   0   4   0      430.05      438.16      4.84 o
   1   4   0     3312.18     3254.17     33.55 o
   2   4   0     2811.41     2943.02     34.39 o
   3   4   0     1667.52     1735.45     17.12 o
   4   4   0       63.30       59.55      1.37 o
   5   4   0      292.55      284.55      4.37 o
   6   4   0     1294.82     1241.78     17.31 o
   7   4   0       74.30       76.07      2.65 o
   8   4   0      248.62      257.84      6.50 o
   9   4   0      171.07      176.03      5.34 o
  -9   5   0       99.15      114.41      8.11 o
  -8   5   0       77.57       75.88      3.82 o
  -7   5   0      189.84      190.12      8.60 o
  -6   5   0       66.76       71.19      2.45 o
  -5   5   0      642.11      643.10     10.06 o
  -4   5   0      508.73      508.59      5.31 o
  -3   5   0       13.94       10.94      0.58 o
  -2   5   0      397.29      404.37      4.65 o
  -1   5   0        5.49        2.42      0.29 o
   0   5   0        2.28        1.52      0.35 o
   1   5   0     1009.63     1034.48     11.90 o
   2   5   0     1862.11     1919.94     20.14 o
   3   5   0       17.54       28.39      0.87 o
   4   5   0      246.99      235.94      3.70 o
   5   5   0      224.73      232.66      4.22 o
   6   5   0        3.01        2.96      0.78 o
   7   5   0       28.69       34.78      2.01 o
   8   5   0       62.91       63.60      3.20 o
   9   5   0       75.48       77.76      3.69 o
  -8   6   0       77.21       76.67      4.05 o
  -7   6   0       26.99       33.77      2.69 o
  -6   6   0        8.20        8.59      1.18 o
  -5   6   0      251.43      253.22      4.15 o
  -4   6   0       19.93       25.58      1.42 o
  -3   6   0        2.76        2.06      0.53 o
  -2   6   0      806.43      774.80     11.07 o
  -1   6   0      287.61      293.54      3.38 o
   0   6   0      376.20      386.35      4.93 o
   1   6   0       69.27       90.42      1.63 o
   2   6   0      144.06      137.28      2.22 o
   3   6   0        8.38        8.75      0.68 o
   4   6   0       60.55       56.88      1.54 o
   5   6   0      477.36      459.77      7.28 o
   6   6   0      123.73      120.77      3.65 o
   7   6   0       28.46       29.97      1.94 o
   8   6   0      130.79      135.70      5.42 o
  -8   7   0       49.00       61.44      3.74 o
  -7   7   0       26.14       32.70      5.76 o
  -6   7   0       56.93       52.62      3.07 o
  -5   7   0       77.99       78.68      2.23 o
  -4   7   0      211.61      212.49      4.65 o
  -3   7   0      243.14      232.82      4.71 o
  -2   7   0      485.28      513.46      7.70 o
  -1   7   0      512.49      520.38      8.35 o
   0   7   0       72.95       61.83      1.74 o
   1   7   0       25.84       35.83      1.29 o
   2   7   0       61.03       60.35      1.65 o
   3   7   0       16.27       16.42      1.30 o
   4   7   0        2.07        1.95      0.75 o
   5   7   0      576.56      569.98     11.47 o
   6   7   0      129.02      127.17      5.30 o
   7   7   0       30.18       26.96      2.20 o
   8   7   0       29.41       26.67      2.81 o
  -7   8   0      222.65      239.52     10.06 o
  -6   8   0       12.82       11.36      2.43 o
  -5   8   0      526.68      515.48      9.09 o
  -4   8   0      125.65      126.45      3.85 o
  -3   8   0       30.65       33.41      1.81 o
  -2   8   0       85.51       82.44      2.49 o
  -1   8   0      143.51      145.76      2.93 o
   0   8   0      147.96      144.30      2.90 o
   1   8   0       28.41       24.78      1.17 o
   2   8   0      625.83      627.41      9.27 o
   3   8   0      187.63      187.69      4.92 o
   4   8   0        5.79        7.49      1.28 o
   5   8   0       86.80       93.74      3.49 o
   6   8   0       12.20       14.69      1.75 o
   7   8   0       37.93       37.78      2.71 o
  -7   9   0       80.19       78.87      5.36 o
  -6   9   0       85.36       91.20      5.68 o
  -5   9   0      270.44      268.12      6.66 o
  -4   9   0      414.44      422.41     12.51 o
  -3   9   0      125.82      122.28      5.30 o
  -2   9   0      163.39      161.04      4.48 o
  -1   9   0       65.93       63.20      3.65 o
   0   9   0      126.55      129.34      3.79 o
   1   9   0        6.65        5.38      1.84 o
   2   9   0       30.95       29.57      2.02 o
   3   9   0      140.37      144.10      4.27 o
   4   9   0      288.53      301.59      7.25 o
   5   9   0      191.05      182.29      5.30 o
   6   9   0      235.64      228.75      7.18 o
  -6  10   0       51.56       52.09      4.71 o
  -5  10   0       89.15       91.26      4.44 o
  -4  10   0      129.40      119.89      6.49 o
  -3  10   0      174.46      175.83      6.75 o
  -2  10   0      107.75       98.90      3.60 o
  -1  10   0       28.25       31.98      2.18 o
   0  10   0      197.24      191.88      5.18 o
   1  10   0       10.93       10.53      1.48 o
   2  10   0      494.36      499.75     10.57 o
   3  10   0      602.95      577.35     11.95 o
   4  10   0       65.36       58.62      3.03 o
   5  10   0      181.43      173.71      7.10 o
  -5  11   0       24.73       26.13      3.57 o
  -4  11   0      177.77      182.66     12.09 o
  -3  11   0       50.05       51.41      3.02 o
  -2  11   0       13.46       17.05      2.11 o
  -1  11   0      349.78      337.45      7.96 o
   0  11   0      404.89      393.30      8.95 o
   1  11   0      281.76      273.52      8.43 o
   2  11   0      224.72      218.06      8.79 o
   3  11   0       73.32       65.99      3.23 o
   4  11   0       84.50       82.86      5.91 o
  -3  12   0       79.47       78.82      3.77 o
  -2  12   0      142.97      133.56      6.00 o
  -1  12   0       38.01       38.99      2.71 o
   0  12   0      189.62      185.91      6.71 o
   1  12   0       46.56       48.27      3.03 o
   2  12   0       93.22       92.42      5.41 o
  -1 -12   1      214.54      218.37      6.23 o
   0 -12   1      142.81      138.14      4.72 o
   1 -12   1      382.68      384.31      9.10 o
   2 -12   1      263.56      241.71      7.97 o
  -4 -11   1        4.66        5.92      1.55 o
  -3 -11   1        6.90        7.99      1.61 o
  -2 -11   1      140.50      133.47      4.49 o
  -1 -11   1      177.39      173.89      5.20 o
   0 -11   1      583.95      584.61     12.22 o
   1 -11   1      222.34      213.00      5.84 o
   2 -11   1       94.66      103.63      3.86 o
   3 -11   1       18.09       23.14      2.16 o
   4 -11   1       14.13       19.10      2.44 o
  -5 -10   1      107.47      116.36      4.32 o
  -4 -10   1       18.00       20.00      2.48 o
  -3 -10   1      761.62      743.97     14.83 o
  -2 -10   1        1.06        2.10      1.12 o
  -1 -10   1       40.19       38.88      3.35 o
   0 -10   1       13.18       16.01      1.67 o
   1 -10   1       69.97       68.62      3.79 o
   2 -10   1       42.82       41.95      2.55 o
   3 -10   1       55.53       53.04      2.81 o
   4 -10   1       55.69       59.11      3.55 o
   5 -10   1       52.18       54.43      3.04 o
   6 -10   1      137.38      125.60      6.98 o
  -6  -9   1      143.42      130.59      4.58 o
  -5  -9   1       74.00       77.61      3.42 o
  -4  -9   1      176.80      165.98      4.90 o
  -3  -9   1      132.75      127.88      6.20 o
  -2  -9   1      245.79      244.95      6.06 o
  -1  -9   1      219.82      231.94      6.24 o
   0  -9   1       56.30       57.15      2.86 o
   1  -9   1      119.09      119.94      3.70 o
   2  -9   1       73.49       73.58      5.99 o
   3  -9   1      147.37      154.90      5.53 o
   4  -9   1      225.08      233.97      5.95 o
   5  -9   1      234.32      232.74      6.04 o
   6  -9   1      127.79      128.36      6.82 o
   7  -9   1      198.03      215.83      9.74 o
  -7  -8   1       53.47       63.36      5.30 o
  -6  -8   1       82.26       76.61      3.40 o
  -5  -8   1      392.23      387.52     12.05 o
  -4  -8   1      177.99      174.16      4.85 o
  -3  -8   1      559.07      545.98     11.02 o
  -2  -8   1      480.33      476.92     13.42 o
  -1  -8   1      289.38      291.41      6.54 o
   0  -8   1      194.45      198.88      6.06 o
   1  -8   1      265.56      262.62      6.03 o
   2  -8   1      603.83      645.52     12.38 o
   3  -8   1       74.85       78.33      2.88 o
   4  -8   1     1273.56     1248.62     19.34 o
   5  -8   1      133.20      126.99      5.34 o
   6  -8   1      134.03      139.03      5.20 o
   7  -8   1       12.13       10.22      2.60 o
  -7  -7   1      200.75      207.97      9.01 o
  -6  -7   1      497.65      468.09     16.77 o
  -5  -7   1      542.33      530.02     10.84 o
  -4  -7   1       71.53       66.42      3.09 o
  -3  -7   1      133.31      140.32      5.10 o
  -2  -7   1       41.22       39.36      4.84 o
  -1  -7   1      337.96      337.89      6.10 o
   0  -7   1       37.25       39.76      1.57 o
   1  -7   1     1406.35     1456.94     22.08 o
   2  -7   1      908.84      912.69     14.37 o
   3  -7   1      950.11      949.19     13.28 o
   4  -7   1       40.74       42.60      2.01 o
   5  -7   1       15.54       18.70      1.67 o
   6  -7   1        5.74        3.47      1.18 o
   7  -7   1       10.80       10.39      1.87 o
   8  -7   1       79.38       97.12      4.48 o
  -8  -6   1       62.07       55.89      3.22 o
  -7  -6   1       29.95       32.16      2.36 o
  -6  -6   1       92.80       90.10      3.27 o
  -5  -6   1      185.21      193.36      5.33 o
  -4  -6   1      158.98      169.22      4.39 o
  -3  -6   1      157.83      156.25      3.44 o
  -2  -6   1        9.76       15.90      1.08 o
  -1  -6   1      542.01      531.92      8.72 o
   0  -6   1      177.21      191.63      3.35 o
   1  -6   1       12.73        6.79      0.67 o
   2  -6   1      597.35      552.25      6.91 o
   3  -6   1       13.88       15.77      0.83 o
   4  -6   1      293.29      296.75      4.14 o
   5  -6   1      434.62      435.56      6.92 o
   6  -6   1      177.61      173.82      5.59 o
   7  -6   1       35.34       35.07      2.32 o
   8  -6   1       49.53       48.91      3.81 o
   9  -6   1       80.12       82.92      5.52 o
  -8  -5   1       14.86       15.28      1.69 o
  -7  -5   1       48.49       46.06      2.33 o
  -6  -5   1        3.42        1.44      0.96 o
  -5  -5   1        6.23        4.83      0.80 o
  -4  -5   1       16.31       17.51      0.98 o
  -3  -5   1       24.66       24.18      0.96 o
  -2  -5   1      355.18      317.84      4.80 o
  -1  -5   1      954.19      938.70     12.83 o
   0  -5   1       34.42       28.22      2.25 o
   1  -5   1       73.15       79.06      1.75 o
   2  -5   1      421.89      397.94      4.60 o
   3  -5   1       24.41       21.63      0.75 o
   4  -5   1       69.26       65.86      1.48 o
   5  -5   1        1.67        2.62      0.75 o
   6  -5   1      320.46      323.62      8.62 o
   7  -5   1       34.63       33.54      2.19 o
   8  -5   1      169.00      151.93      7.87 o
   9  -5   1       76.72       81.72      4.35 o
  -9  -4   1        1.10       -0.08      1.34 o
  -8  -4   1       88.02       84.39      3.04 o
  -7  -4   1       65.83       63.39      4.31 o
  -6  -4   1       67.45       69.39      2.11 o
  -5  -4   1      314.52      326.69      4.86 o
  -4  -4   1      176.30      173.12      2.39 o
  -3  -4   1      950.48      936.49      9.54 o
  -2  -4   1       36.37       66.88      1.24 o
  -1  -4   1      865.16      835.65     11.34 o
   0  -4   1     1043.06     1052.32     15.74 o
   1  -4   1      141.60      150.02      2.14 o
   2  -4   1      173.85      160.06      2.09 o
   3  -4   1      178.79      161.87      2.11 o
   4  -4   1        2.59        3.10      0.44 o
   5  -4   1        3.08        4.63      0.78 o
   6  -4   1      142.30      146.59      4.06 o
   7  -4   1      204.80      176.92      5.88 o
   8  -4   1       20.08       24.29      2.03 o
   9  -4   1      193.96      213.17      7.06 o
  -9  -3   1       26.37       25.40      2.81 o
  -8  -3   1        5.52       10.70      1.95 o
  -7  -3   1      450.23      450.81      7.43 o
  -6  -3   1      747.31      744.87     10.95 o
  -5  -3   1      686.44      679.67      9.00 o
  -4  -3   1      305.32      286.74      3.38 o
  -3  -3   1      821.27      804.73      8.24 o
  -2  -3   1      186.81      231.86      2.76 o
  -1  -3   1      141.06      122.33      2.39 o
   0  -3   1       27.18       23.41      1.11 o
   1  -3   1       83.78       83.30      1.35 o
   2  -3   1      532.98      512.01      7.16 o
   3  -3   1     1152.05     1111.73     10.58 o
   4  -3   1      234.37      205.21      2.54 o
   5  -3   1       40.51       43.80      1.19 o
   6  -3   1      303.26      266.03      5.99 o
   7  -3   1        1.70       -1.70      1.70 o
   8  -3   1        0.91        2.47      2.43 o
   9  -3   1        5.51        6.53      1.79 o
  -9  -2   1       37.89       41.27      4.95 o
  -8  -2   1      230.87      240.04      7.44 o
  -7  -2   1       28.48       26.17      2.11 o
  -6  -2   1       49.49       44.43      1.68 o
  -5  -2   1      166.32      161.67      2.82 o
  -4  -2   1      777.00      773.84      8.07 o
  -3  -2   1     1331.41     1458.23     14.49 o
  -2  -2   1      743.09      737.55      7.43 o
  -1  -2   1      338.12      332.40      4.68 o
   0  -2   1        6.75       20.24      0.59 o
   1  -2   1     1090.70     1159.49     17.22 o
   2  -2   1       41.69       42.32      0.72 o
   3  -2   1      335.79      307.97      3.21 o
   4  -2   1     5016.61     5291.21     51.01 o
   5  -2   1      132.11      141.76      2.03 o
   6  -2   1      427.50      462.49      6.42 o
   7  -2   1      236.08      220.58      5.15 o
   8  -2   1       38.39       39.70      3.98 o
   9  -2   1       18.84       20.37      2.31 o
  10  -2   1       87.50       88.12      8.11 o
  -9  -1   1       57.59       64.39      3.84 o
  -8  -1   1      131.16      128.98      4.71 o
  -7  -1   1        1.02        1.68      0.78 o
  -6  -1   1       16.23       17.19      1.15 o
  -5  -1   1       88.41       93.95      1.55 o
  -4  -1   1       59.96       71.80      1.27 o
  -3  -1   1     1312.93     1357.16     14.24 o
  -2  -1   1      440.72      426.21      5.00 o
  -1  -1   1        3.90        4.82      0.68 o
   0  -1   1       45.49       49.42      2.84 o
   1  -1   1     4892.42     4731.07     76.06 o
   2  -1   1      135.38      128.96      1.53 o
   3  -1   1     2013.23     2040.51     19.83 o
   4  -1   1      946.53      903.44      9.17 o
   5  -1   1       99.83      110.59      1.79 o
   6  -1   1      189.95      168.47      2.41 o
   7  -1   1      113.16      109.14      5.49 o
   8  -1   1        1.92        2.25      1.40 o
   9  -1   1       73.16       71.87      5.84 o
  10  -1   1      116.48      115.87      8.60 o
  -9   0   1       80.17       78.44      4.26 o
  -8   0   1      184.81      195.38      6.43 o
  -7   0   1       55.58       58.64      1.99 o
  -6   0   1      130.48      121.53      2.20 o
  -5   0   1      243.19      252.31      2.97 o
  -4   0   1       60.35       90.75      1.33 o
  -3   0   1     1171.39     1196.48     11.29 o
  -2   0   1      306.90      259.93      2.65 o
  -1   0   1     5042.78     4919.65     71.69 o
   0   0   1     1530.25     1246.34    119.36 o
   1   0   1      265.81      282.92      6.55 o
   2   0   1      832.10      882.26      7.80 o
   3   0   1       75.18       54.60      0.84 o
   4   0   1      944.60     1008.55     10.85 o
   5   0   1       18.16       21.40      1.23 o
   6   0   1        9.92       10.40      0.62 o
   7   0   1       28.45       26.77      1.55 o
   8   0   1       75.97       83.02      2.60 o
   9   0   1       81.97       70.27      6.98 o
  10   0   1       62.48       65.72      7.14 o
  -9   1   1       35.88       48.12      4.87 o
  -8   1   1      357.05      334.82      9.38 o
  -7   1   1      583.44      573.47      9.82 o
  -6   1   1      328.97      357.21      5.20 o
  -5   1   1      152.61      150.09      2.12 o
  -4   1   1     1696.94     1853.23     17.40 o
  -3   1   1      800.30      837.13      8.05 o
  -2   1   1      745.31      773.86      7.53 o
  -1   1   1      951.74      971.99      8.53 o
   0   1   1       16.68       18.28      0.33 o
   1   1   1     1148.10     1124.92     10.88 o
   2   1   1     1834.98     1862.91     18.09 o
   3   1   1      132.33      140.92      1.88 o
   4   1   1     1683.75     1690.43     17.67 o
   5   1   1      178.21      183.70      2.31 o
   6   1   1      327.99      323.15      3.90 o
   7   1   1        1.45        0.66      0.82 o
   8   1   1      431.00      439.57      7.81 o
   9   1   1       11.19        8.94      2.17 o
  10   1   1      135.17      155.46     10.06 o
  -9   2   1       68.74       63.30      3.98 o
  -8   2   1      418.94      415.23     12.82 o
  -7   2   1      114.75      139.69      3.37 o
  -6   2   1      237.66      236.24      3.54 o
  -5   2   1      285.86      294.37      3.76 o
  -4   2   1       85.93       67.12      1.38 o
  -3   2   1     1493.21     1557.53     16.23 o
  -2   2   1     2330.36     2432.87     23.41 o
  -1   2   1    11665.70    10704.74    208.62 o
   0   2   1     2417.61     2446.67     26.50 o
   1   2   1      995.02     1004.24     12.53 o
   2   2   1        2.16        5.60      0.91 o
   3   2   1       28.16       44.00      0.90 o
   4   2   1      468.45      468.25      5.36 o
   5   2   1     1430.65     1408.44     16.62 o
   6   2   1     1709.09     1714.17     17.28 o
   7   2   1     2346.98     2321.92     33.93 o
   8   2   1      299.02      304.66      7.07 o
   9   2   1      187.00      188.74      5.38 o
  10   2   1      124.24      127.19      6.02 o
  -9   3   1      199.89      207.23     11.20 o
  -8   3   1      132.75      148.52      8.03 o
  -7   3   1      596.63      595.88     11.39 o
  -6   3   1      296.77      298.76      4.97 o
  -5   3   1      172.35      153.76      2.23 o
  -4   3   1       26.77       26.32      0.85 o
  -3   3   1     1284.07     1309.53     12.34 o
  -2   3   1      579.70      576.80      6.73 o
  -1   3   1     5588.30     5570.66     60.25 o
   0   3   1     5023.56     4900.93     54.73 o
   1   3   1     1107.73     1147.16     11.92 o
   2   3   1      335.14      298.04      3.46 o
   3   3   1      518.05      507.79      5.69 o
   4   3   1     1340.87     1336.10     14.18 o
   5   3   1     1378.55     1343.51     18.01 o
   6   3   1     2164.77     2173.67     24.44 o
   7   3   1       23.40       24.24      1.45 o
   8   3   1      322.63      314.24      7.29 o
   9   3   1       53.52       58.45      3.06 o
  -9   4   1       28.03       19.64      4.22 o
  -8   4   1      210.04      196.19     10.22 o
  -7   4   1      144.33      155.99      4.24 o
  -6   4   1      820.06      816.22     11.60 o
  -5   4   1      134.87      140.10      2.16 o
  -4   4   1      125.08      124.57      1.88 o
  -3   4   1      648.55      627.37      6.57 o
  -2   4   1       33.17       24.75      0.96 o
  -1   4   1     1021.45     1060.76     11.29 o
   0   4   1      387.55      360.36      4.05 o
   1   4   1      733.64      760.66      8.92 o
   2   4   1     3685.76     3776.68     34.50 o
   3   4   1      615.23      612.02      6.44 o
   4   4   1      490.85      478.68      5.57 o
   5   4   1        6.30        7.61      0.60 o
   6   4   1       80.04       80.87      1.92 o
   7   4   1       75.75       76.33      2.61 o
   8   4   1       56.48       64.64      3.66 o
   9   4   1       90.28       85.59      3.65 o
  -9   5   1        5.53        6.17      3.25 o
  -8   5   1        7.18        7.95      3.08 o
  -7   5   1       27.33       25.67      2.38 o
  -6   5   1      411.73      422.29      7.59 o
  -5   5   1      828.61      827.34     10.69 o
  -4   5   1      543.84      544.45      5.68 o
  -3   5   1       23.45       20.61      0.77 o
  -2   5   1       32.72       50.65      1.05 o
  -1   5   1      261.69      347.09      3.85 o
   0   5   1      164.43      164.47      2.07 o
   1   5   1     1000.25     1017.22     11.16 o
   2   5   1      339.50      341.30      3.60 o
   3   5   1      196.91      194.73      2.48 o
   4   5   1      359.57      368.96      4.51 o
   5   5   1        4.14        3.49      0.65 o
   6   5   1       71.02       74.01      2.99 o
   7   5   1       14.92       14.94      1.42 o
   8   5   1        6.76        5.34      1.68 o
   9   5   1      228.64      243.28      6.53 o
  -8   6   1       61.27       73.84      6.82 o
  -7   6   1       38.73       41.29      2.88 o
  -6   6   1       74.38       70.95      2.99 o
  -5   6   1      218.29      215.36      3.62 o
  -4   6   1      372.80      381.88      5.04 o
  -3   6   1      498.24      498.58      5.87 o
  -2   6   1       10.82        5.01      0.54 o
  -1   6   1     1121.97     1122.32     11.35 o
   0   6   1      288.90      291.67      3.35 o
   1   6   1     1033.73     1056.33     11.31 o
   2   6   1      226.93      244.46      2.96 o
   3   6   1       26.79       29.35      0.90 o
   4   6   1        7.36        7.32      0.79 o
   5   6   1       46.03       48.70      1.75 o
   6   6   1      223.80      232.47      4.99 o
   7   6   1      252.40      257.93      6.58 o
   8   6   1      320.14      313.40      8.44 o
   9   6   1      332.75      345.64      8.42 o
  -8   7   1       72.96       66.37      6.49 o
  -7   7   1       11.97       10.41      1.87 o
  -6   7   1      113.33      118.33      5.08 o
  -5   7   1       42.81       42.94      3.66 o
  -4   7   1      573.07      574.20      8.55 o
  -3   7   1       30.26       32.50      1.28 o
  -2   7   1      352.87      354.11      4.63 o
  -1   7   1      279.32      264.22      3.45 o
   0   7   1      402.67      403.29      4.84 o
   1   7   1      436.94      456.78      5.00 o
   2   7   1      567.61      577.07      8.56 o
   3   7   1      131.65      129.22      3.16 o
   4   7   1      209.65      216.42      4.80 o
   5   7   1       24.92       25.88      1.91 o
   6   7   1       41.77       45.57      2.94 o
   7   7   1      144.06      151.10      5.63 o
   8   7   1      277.52      275.01     11.03 o
  -7   8   1      101.10      104.83      5.84 o
  -6   8   1       28.33       36.22      3.09 o
  -5   8   1      392.95      384.71     10.41 o
  -4   8   1      102.49      107.10      2.93 o
  -3   8   1      205.34      208.97      5.25 o
  -2   8   1       76.36       82.85      2.97 o
  -1   8   1      195.53      187.11      4.06 o
   0   8   1        2.25        1.99      0.71 o
   1   8   1      141.31      147.50      3.68 o
   2   8   1      508.54      506.34      8.77 o
   3   8   1        1.20        1.03      0.91 o
   4   8   1      400.91      409.58      8.87 o
   5   8   1       21.60       24.77      2.00 o
   6   8   1      114.12      112.16      3.89 o
   7   8   1       26.83       24.97      2.23 o
  -7   9   1        0.64       -0.32      1.95 o
  -6   9   1        7.86       13.63      2.76 o
  -5   9   1      162.94      169.88      6.08 o
  -4   9   1      112.40      108.36      3.66 o
  -3   9   1      175.64      169.33      4.68 o
  -2   9   1       15.82       16.94      2.92 o
  -1   9   1      108.58      104.60      2.97 o
   0   9   1      158.19      159.89      4.75 o
   1   9   1       11.36       10.97      1.16 o
   2   9   1       81.72       78.57      2.63 o
   3   9   1      471.83      471.22      9.92 o
   4   9   1      252.00      235.67      6.01 o
   5   9   1      226.35      221.17      5.89 o
   6   9   1       32.74       32.55      2.47 o
   7   9   1        7.41        8.84      2.43 o
  -6  10   1       15.56       20.28      3.25 o
  -5  10   1       35.66       41.87      3.33 o
  -4  10   1       35.22       35.81      4.14 o
  -3  10   1       31.66       36.86      2.46 o
  -2  10   1        1.18        2.02      1.11 o
  -1  10   1       14.35       18.00      1.76 o
   0  10   1      178.65      185.35      8.57 o
   1  10   1        5.70        7.50      1.39 o
   2  10   1      681.24      645.20     12.92 o
   3  10   1        1.34        2.40      1.19 o
   4  10   1       63.26       63.16      3.15 o
   5  10   1        0.91        0.13      1.17 o
   6  10   1       50.22       53.05      3.51 o
  -5  11   1       98.59       97.21      5.01 o
  -4  11   1       33.02       41.39      7.87 o
  -3  11   1       37.87       38.73      4.54 o
  -2  11   1       20.15       15.98      1.81 o
  -1  11   1      451.44      417.53      9.28 o
   0  11   1      114.06      112.21      3.93 o
   1  11   1      277.39      257.50      6.56 o
   2  11   1       40.89       40.99      4.22 o
   3  11   1      117.17      112.21      4.01 o
   4  11   1       98.29       96.15      3.89 o
   5  11   1       14.57       14.59      1.96 o
  -3  12   1      248.63      267.60     13.96 o
  -2  12   1      102.20      105.35      4.03 o
  -1  12   1       63.68       75.65      5.13 o
   0  12   1      138.07      138.73      4.65 o
   1  12   1      121.24      114.11      5.85 o
   2  12   1       57.91       69.74      4.99 o
   3  12   1       94.04       91.37      4.00 o
   1 -12   2      167.40      158.87      7.63 o
  -3 -11   2       58.60       59.86      3.28 o
  -2 -11   2      444.21      426.63      9.76 o
  -1 -11   2        5.28        6.25      1.46 o
   0 -11   2       39.68       42.29      2.71 o
   1 -11   2       59.09       61.80      3.13 o
   2 -11   2        0.74        3.82      1.33 o
   3 -11   2       25.90       21.98      2.81 o
   4 -11   2       52.23       55.37      6.73 o
  -4 -10   2      116.43      110.55      4.13 o
  -3 -10   2       40.51       43.93      2.71 o
  -2 -10   2       24.03       23.27      2.04 o
  -1 -10   2       58.14       62.43      2.95 o
   0 -10   2       27.29       27.13      2.10 o
   1 -10   2      276.11      287.05      6.95 o
   2 -10   2       47.30       50.98      2.75 o
   3 -10   2        5.11        3.02      1.23 o
   4 -10   2       88.19       89.28      3.60 o
   5 -10   2      136.14      132.06      4.43 o
  -5  -9   2       12.17       15.79      2.04 o
  -4  -9   2       16.34       17.04      2.56 o
  -3  -9   2        6.87        5.75      1.55 o
  -2  -9   2      531.66      524.80     10.89 o
  -1  -9   2      511.03      502.01     10.35 o
   0  -9   2      221.93      227.22      5.66 o
   1  -9   2      476.48      467.88      9.75 o
   2  -9   2       88.59       87.64      3.15 o
   3  -9   2        1.62        0.81      0.94 o
   4  -9   2        1.84        1.70      1.43 o
   5  -9   2      535.62      535.23     16.78 o
   6  -9   2      133.18      133.20      5.16 o
   7  -9   2      445.69      429.06     15.74 o
  -6  -8   2      100.72      108.41      4.70 o
  -5  -8   2      186.16      191.31      5.42 o
  -4  -8   2      145.15      143.74      4.32 o
  -3  -8   2       14.61       15.41      1.55 o
  -2  -8   2      196.23      191.97      4.94 o
  -1  -8   2      291.08      281.97      6.40 o
   0  -8   2       73.84       70.77      4.17 o
   1  -8   2      403.36      407.97     23.94 o
   2  -8   2      327.64      323.95      7.13 o
   3  -8   2      153.97      157.38      4.60 o
   4  -8   2      263.83      263.44      5.43 o
   5  -8   2       45.62       49.06      2.55 o
   6  -8   2       76.43       77.90      4.40 o
   7  -8   2        2.84        1.46      1.95 o
  -7  -7   2       82.70       79.84      3.72 o
  -6  -7   2      255.11      257.35     10.24 o
  -5  -7   2      206.59      194.18      5.28 o
  -4  -7   2      348.86      320.50      7.25 o
  -3  -7   2       80.60       83.98      4.19 o
  -2  -7   2       83.67       88.01      3.04 o
  -1  -7   2       45.55       40.87      2.45 o
   0  -7   2      103.24       99.16      2.95 o
   1  -7   2      390.28      377.96      8.49 o
   2  -7   2      575.14      572.51     10.96 o
   3  -7   2      549.06      538.33     15.86 o
   4  -7   2       59.87       65.50      2.23 o
   5  -7   2      260.11      261.70      6.09 o
   6  -7   2       74.29       71.31      3.31 o
   7  -7   2        1.64       -1.29      1.29 o
   8  -7   2      119.11      121.71      6.65 o
  -7  -6   2       39.70       42.41      2.67 o
  -6  -6   2      280.93      252.89      6.32 o
  -5  -6   2      111.96      103.72      3.46 o
  -4  -6   2      744.14      707.39     15.84 o
  -3  -6   2        3.40        2.27      0.84 o
  -2  -6   2      356.74      362.19      8.69 o
  -1  -6   2      749.06      760.24     16.09 o
   0  -6   2      125.84      117.72      3.68 o
   1  -6   2      113.23      102.52      2.69 o
   2  -6   2      436.76      476.49      7.94 o
   3  -6   2      609.34      610.44      9.93 o
   4  -6   2      328.77      343.48      5.53 o
   5  -6   2      387.30      416.96      7.83 o
   6  -6   2      210.00      216.76      4.70 o
   7  -6   2       64.56       69.08      2.96 o
   8  -6   2      112.93      109.57      6.00 o
   9  -6   2      220.64      224.42      7.51 o
  -8  -5   2      215.25      217.47      5.36 o
  -7  -5   2      302.35      292.38      6.15 o
  -6  -5   2       36.67       37.11      2.01 o
  -5  -5   2       98.82       95.37      2.75 o
  -4  -5   2       87.35       75.79      2.51 o
  -3  -5   2      476.95      459.30      6.87 o
  -2  -5   2     1097.18     1148.85     15.49 o
  -1  -5   2     1709.78     1701.20     22.59 o
   0  -5   2      827.20      806.94     11.08 o
   1  -5   2     2064.41     2087.67     27.46 o
   2  -5   2      488.17      495.70      6.50 o
   3  -5   2     1004.28     1007.83     13.78 o
   4  -5   2        1.64        1.80      0.55 o
   5  -5   2      108.70      111.68      2.05 o
   6  -5   2      453.78      444.85      9.21 o
   7  -5   2      168.19      187.51      5.00 o
   8  -5   2      449.57      443.07     19.88 o
   9  -5   2      293.01      283.73      9.41 o
  -8  -4   2      123.93      123.05      3.76 o
  -7  -4   2        1.57        1.72      0.94 o
  -6  -4   2      684.95      671.50     11.31 o
  -5  -4   2      108.88      115.64      2.98 o
  -4  -4   2     1553.13     1580.78     21.29 o
  -3  -4   2       26.62       21.86      0.98 o
  -2  -4   2      606.91      592.37      7.57 o
  -1  -4   2      492.56      515.14      6.51 o
   0  -4   2      886.55      838.88     12.87 o
   1  -4   2      226.89      213.56      3.34 o
   2  -4   2      319.01      291.25      3.68 o
   3  -4   2     1155.75     1138.79     13.66 o
   4  -4   2      121.74      116.09      2.10 o
   5  -4   2      121.89      112.09      1.93 o
   6  -4   2      391.27      378.44      6.66 o
   7  -4   2      115.72      106.43      3.49 o
   8  -4   2       13.36       19.21      2.38 o
   9  -4   2       83.12       76.32      4.11 o
  -9  -3   2        3.01        2.36      1.75 o
  -8  -3   2        0.81       -0.75      1.00 o
  -7  -3   2      578.19      591.14     10.52 o
  -6  -3   2       58.48       59.07      3.29 o
  -5  -3   2      149.68      165.07      3.25 o
  -4  -3   2      869.54      878.13     12.24 o
  -3  -3   2       99.41       71.30      1.47 o
  -2  -3   2       14.34       25.35      0.73 o
  -1  -3   2       51.96       46.14      1.00 o
   0  -3   2       27.89       20.88      1.66 o
   1  -3   2       41.42       69.38      1.30 o
   2  -3   2        6.45        3.46      0.42 o
   3  -3   2      558.65      508.84      6.08 o
   4  -3   2      144.28      137.03      2.16 o
   5  -3   2      495.28      494.86      6.17 o
   6  -3   2      182.71      192.29      3.69 o
   7  -3   2        3.23        1.99      1.06 o
   8  -3   2       35.19       31.50      2.19 o
   9  -3   2        0.91        0.24      1.64 o
  10  -3   2      240.58      258.18     13.31 o
  -9  -2   2        6.94        7.05      2.03 o
  -8  -2   2        1.36        0.89      1.05 o
  -7  -2   2       71.78       70.43      2.26 o
  -6  -2   2       89.26       94.82      2.27 o
  -5  -2   2        2.69        1.87      0.54 o
  -4  -2   2      430.97      434.79      5.38 o
  -3  -2   2       66.94       40.24      1.51 o
  -2  -2   2      112.62      159.31      2.47 o
  -1  -2   2      638.88      655.40     11.54 o
   0  -2   2     1832.38     2025.09     33.96 o
   1  -2   2      496.07      488.43      8.68 o
   2  -2   2      303.12      324.13      4.26 o
   3  -2   2     2314.16     2273.15     22.09 o
   4  -2   2       78.75       82.55      1.36 o
   5  -2   2       22.77       16.89      0.74 o
   6  -2   2      155.94      152.22      3.07 o
   7  -2   2      405.19      380.54     10.19 o
   8  -2   2       30.65       33.58      2.24 o
   9  -2   2       12.93       16.68      1.91 o
  10  -2   2       19.23       21.70      2.68 o
  -9  -1   2       55.36       54.65      3.86 o
  -8  -1   2       84.93       89.48      3.66 o
  -7  -1   2      210.35      214.49      4.48 o
  -6  -1   2      543.71      533.13      7.53 o
  -5  -1   2       51.42       60.02      1.42 o
  -4  -1   2      301.12      280.86      3.32 o
  -3  -1   2      330.26      425.99      4.80 o
  -2  -1   2       78.21       50.41      0.92 o
  -1  -1   2      484.87      532.00     11.70 o
   0  -1   2    18892.68    16077.57    266.85 o
   1  -1   2     2328.07     2485.31     41.45 o
   2  -1   2     1527.65     1509.00     22.90 o
   3  -1   2      522.24      488.63      7.33 o
   4  -1   2        4.72       23.01      0.71 o
   5  -1   2      108.63      120.69      1.75 o
   6  -1   2      217.26      205.33      4.75 o
   7  -1   2       28.09       27.54      1.76 o
   8  -1   2      223.20      217.10      5.57 o
   9  -1   2       73.86       71.84      3.29 o
  10  -1   2      122.58      115.08      4.21 o
  -9   0   2      207.24      223.42     10.79 o
  -8   0   2       13.72       12.23      2.52 o
  -7   0   2      235.14      226.46      5.04 o
  -6   0   2      692.44      667.69      9.10 o
  -5   0   2        5.09        3.43      0.52 o
  -4   0   2      137.99      130.78      2.29 o
  -3   0   2     2855.10     2974.87     29.09 o
  -2   0   2      118.05       93.35      1.26 o
  -1   0   2     2941.80     3005.80     43.59 o
   0   0   2        3.86        2.79      0.43 o
   1   0   2     1472.84     1526.29     18.04 o
   2   0   2       93.01       99.11      2.17 o
   3   0   2     3109.53     3113.12     39.69 o
   4   0   2      222.10      228.61      2.66 o
   5   0   2       89.26       80.46      1.35 o
   6   0   2       61.90       61.58      2.43 o
   7   0   2       63.32       61.05      2.13 o
   8   0   2       48.25       50.72      2.66 o
   9   0   2        1.34        2.24      1.25 o
  10   0   2      149.21      161.64      6.69 o
  -9   1   2      216.51      220.94      7.48 o
  -8   1   2        0.85        0.65      2.27 o
  -7   1   2       41.12       41.77      2.50 o
  -6   1   2       99.69      110.01      2.60 o
  -5   1   2      130.63      136.92      2.36 o
  -4   1   2     1334.68     1511.70     14.30 o
  -3   1   2     1929.85     2013.04     17.86 o
  -2   1   2     1753.97     1809.20     17.73 o
  -1   1   2      964.58     1045.77     11.73 o
   0   1   2       41.94       56.18      1.31 o
   1   1   2      567.97      532.14     12.18 o
   2   1   2      842.34      920.76     11.42 o
   3   1   2     2119.62     2254.18     23.30 o
   4   1   2     1109.06     1130.92     12.93 o
   5   1   2      544.48      529.89      5.42 o
   6   1   2        4.68        3.44      0.46 o
   7   1   2      349.04      332.39      6.81 o
   8   1   2      116.66      117.13      4.96 o
   9   1   2       69.99       78.44      4.38 o
  10   1   2      232.33      242.27      8.64 o
  -9   2   2      107.46      105.00      4.91 o
  -8   2   2       29.04       22.14      3.65 o
  -7   2   2      220.98      208.72      5.51 o
  -6   2   2      192.09      191.56      4.29 o
  -5   2   2       74.44       75.88      1.49 o
  -4   2   2      247.50      233.48      2.84 o
  -3   2   2      992.52     1015.65      9.71 o
  -2   2   2     3854.50     3874.18     37.29 o
  -1   2   2     1334.99     1378.10     12.67 o
   0   2   2       54.52       64.47      1.69 o
   1   2   2      580.63      566.37      7.13 o
   2   2   2        8.21       18.56      0.51 o
   3   2   2        1.50        3.16      0.41 o
   4   2   2     2221.08     2266.31     23.63 o
   5   2   2       65.76       69.47      1.63 o
   6   2   2     1145.73     1141.36     11.77 o
   7   2   2      152.45      159.94      3.66 o
   8   2   2      226.16      243.22      5.04 o
   9   2   2        0.98        1.05      1.28 o
  10   2   2      146.83      152.36     14.04 o
  -9   3   2      148.98      160.82      8.11 o
  -8   3   2      256.03      241.77      7.95 o
  -7   3   2       65.58       60.95      3.03 o
  -6   3   2      546.60      533.92     10.76 o
  -5   3   2      619.51      616.10      7.56 o
  -4   3   2       19.70       17.21      0.87 o
  -3   3   2       44.36       41.21      0.83 o
  -2   3   2     1061.52     1063.01     10.01 o
  -1   3   2      237.38      220.21      2.47 o
   0   3   2      124.20      111.06      1.39 o
   1   3   2     5305.99     5311.22     51.09 o
   2   3   2      114.61       96.10      1.62 o
   3   3   2     3373.26     3539.29     36.28 o
   4   3   2      453.33      466.33      5.06 o
   5   3   2     1261.09     1235.67     12.59 o
   6   3   2      274.96      269.14      3.45 o
   7   3   2       12.36       12.16      1.18 o
   8   3   2      244.43      241.96      6.82 o
   9   3   2       35.26       36.85      3.51 o
  10   3   2      140.41      135.67      7.87 o
  -9   4   2      299.86      285.12     13.96 o
  -8   4   2      514.36      491.83     28.72 o
  -7   4   2      270.29      272.90      6.75 o
  -6   4   2      264.91      259.45      5.17 o
  -5   4   2      420.11      415.06      5.46 o
  -4   4   2      640.23      635.78      7.22 o
  -3   4   2      138.40      128.95      1.80 o
  -2   4   2     2840.46     2936.00     30.21 o
  -1   4   2     1844.58     1854.86     19.22 o
   0   4   2      114.25      155.52      2.04 o
   1   4   2     3084.70     3200.40     31.55 o
   2   4   2     1362.96     1419.31     14.87 o
   3   4   2       22.21       13.37      0.59 o
   4   4   2      744.10      761.77      7.99 o
   5   4   2     1015.38     1020.55     10.60 o
   6   4   2      211.60      211.45      3.57 o
   7   4   2      170.29      180.69      4.04 o
   8   4   2      162.13      161.51      7.26 o
   9   4   2        5.73        6.70      2.24 o
  -8   5   2      564.44      555.11     18.66 o
  -7   5   2      179.95      200.49      5.62 o
  -6   5   2       43.29       40.60      1.98 o
  -5   5   2      461.19      455.33      7.91 o
  -4   5   2      208.34      204.48      2.77 o
  -3   5   2       46.30       42.48      0.90 o
  -2   5   2     3489.22     3509.94     34.14 o
  -1   5   2     2545.74     2552.00     26.38 o
   0   5   2      802.71      904.43      9.72 o
   1   5   2      376.96      371.63      4.08 o
   2   5   2      231.00      208.07      2.74 o
   3   5   2      108.76      107.26      1.76 o
   4   5   2      463.71      466.17      5.23 o
   5   5   2     1549.75     1524.69     15.48 o
   6   5   2      898.97      871.08     15.12 o
   7   5   2      127.56      122.83      3.91 o
   8   5   2      447.59      449.98      9.77 o
   9   5   2        0.89        2.56      1.45 o
  -8   6   2      355.13      371.29     15.90 o
  -7   6   2       32.31       34.24      2.98 o
  -6   6   2        1.88        2.80      1.04 o
  -5   6   2      132.67      133.61      3.38 o
  -4   6   2      224.18      231.41      3.43 o
  -3   6   2      145.63      144.56      2.06 o
  -2   6   2     1039.18     1078.35     11.06 o
  -1   6   2     3550.40     3716.96     36.16 o
   0   6   2      236.32      225.00      2.95 o
   1   6   2      425.90      404.78      4.78 o
   2   6   2      246.33      247.93      3.21 o
   3   6   2      172.64      170.60      2.33 o
   4   6   2        7.32        7.06      0.63 o
   5   6   2     1226.92     1237.96     16.87 o
   6   6   2      743.47      717.72     11.95 o
   7   6   2       95.52      102.60      3.12 o
   8   6   2      360.43      383.46      8.74 o
   9   6   2      319.50      357.81      8.54 o
  -8   7   2        3.76        7.30      3.08 o
  -7   7   2      233.72      239.85     11.36 o
  -6   7   2       49.72       51.45      2.71 o
  -5   7   2      316.12      321.88      6.23 o
  -4   7   2      608.94      603.48     10.13 o
  -3   7   2        1.95        2.95      0.59 o
  -2   7   2        1.37        1.74      0.47 o
  -1   7   2      658.51      673.51      8.19 o
   0   7   2      184.18      184.15      2.59 o
   1   7   2      284.70      289.46      3.68 o
   2   7   2      907.57      909.00     11.36 o
   3   7   2      866.51      862.56     12.14 o
   4   7   2       56.16       48.92      1.53 o
   5   7   2      145.08      150.26      5.57 o
   6   7   2       54.43       63.01      3.16 o
   7   7   2       24.15       24.54      2.56 o
   8   7   2      187.23      195.89      9.49 o
  -7   8   2      145.94      147.19      8.60 o
  -6   8   2      224.44      229.24      6.08 o
  -5   8   2       87.96       90.17      3.88 o
  -4   8   2      607.95      623.11     12.30 o
  -3   8   2        8.50        7.24      1.22 o
  -2   8   2        1.33        1.29      0.80 o
  -1   8   2      112.35       97.54      2.35 o
   0   8   2      326.69      332.43      5.36 o
   1   8   2       72.15       77.58      2.05 o
   2   8   2       41.34       44.52      1.73 o
   3   8   2       36.66       37.30      1.80 o
   4   8   2        4.17        4.32      1.12 o
   5   8   2        1.20        2.61      1.07 o
   6   8   2      537.74      512.99     10.75 o
   7   8   2        6.41        7.15      1.99 o
   8   8   2       17.03       17.75      2.45 o
  -6   9   2      205.55      207.25      7.14 o
  -5   9   2       33.53       33.34      2.94 o
  -4   9   2       60.73       54.70      3.34 o
  -3   9   2       81.24       83.04      3.15 o
  -2   9   2        5.85        4.24      1.34 o
  -1   9   2       31.29       35.36      2.21 o
   0   9   2      183.52      185.58      4.85 o
   1   9   2       15.56       15.05      1.51 o
   2   9   2       15.07       14.02      2.43 o
   3   9   2     1046.31     1010.48     18.62 o
   4   9   2        8.45        9.33      1.43 o
   5   9   2       24.82       22.53      2.00 o
   6   9   2      141.48      151.77      6.90 o
   7   9   2      135.21      132.40      4.51 o
  -6  10   2       30.49       31.48      3.73 o
  -5  10   2       15.11       14.96      2.40 o
  -4  10   2       82.20       84.40      4.32 o
  -3  10   2       41.87       45.10      3.29 o
  -2  10   2       22.84       18.66      1.80 o
  -1  10   2      115.62      116.23      3.84 o
   0  10   2      432.85      414.65      8.98 o
   1  10   2      489.13      478.17     10.92 o
   2  10   2      135.91      129.43      4.06 o
   3  10   2      168.01      178.27      5.03 o
   4  10   2       44.50       39.86      2.60 o
   5  10   2        1.02        1.63      1.19 o
   6  10   2       58.47       60.73      3.24 o
  -4  11   2       26.84       29.03      6.09 o
  -3  11   2       33.63       32.25      6.90 o
  -2  11   2      123.88      117.56      4.98 o
  -1  11   2        1.01        1.84      1.16 o
   0  11   2       66.31       72.87      3.17 o
   1  11   2      137.87      143.51      4.48 o
   2  11   2       31.26       27.26      2.23 o
   3  11   2      270.05      261.53      9.23 o
   4  11   2      166.71      157.98      5.01 o
   5  11   2        1.11        0.58      1.31 o
  -3  12   2      129.50      127.81      8.93 o
  -2  12   2       79.76       99.14      4.95 o
  -1  12   2        4.65        9.61      1.63 o
   0  12   2       16.16       17.35      2.02 o
   1  12   2       29.45       32.70      2.55 o
   2  12   2       54.50       52.38      4.39 o
   3  12   2       43.98       43.65      2.98 o
  -2 -11   3       65.46       70.61      3.56 o
  -1 -11   3        4.04        5.98      1.53 o
   0 -11   3        1.00        0.40      1.17 o
   1 -11   3       45.27       38.36      2.64 o
   2 -11   3        7.65       10.55      1.71 o
   3 -11   3       40.39       48.08      3.43 o
  -4 -10   3       79.79       78.00      3.72 o
  -3 -10   3       81.17       88.78      6.23 o
  -2 -10   3       64.17       62.74      3.17 o
  -1 -10   3        8.75       13.84      1.67 o
   0 -10   3        2.18        2.42      1.21 o
   1 -10   3       55.26       47.36      2.60 o
   2 -10   3        2.78        3.89      1.28 o
   3 -10   3       74.75       80.74      3.43 o
   4 -10   3       35.37       35.27      2.96 o
   5 -10   3      156.97      164.41      5.08 o
  -5  -9   3       31.22       28.24      2.46 o
  -4  -9   3       23.07       22.80      2.10 o
  -3  -9   3      231.88      226.90      6.04 o
  -2  -9   3      313.09      305.64      8.17 o
  -1  -9   3       14.04       14.75      1.58 o
   0  -9   3      111.92      109.57      3.60 o
   1  -9   3        2.08        2.07      1.48 o
   2  -9   3       59.06       57.05      2.73 o
   3  -9   3        9.73       10.38      1.43 o
   4  -9   3      328.23      328.28     10.25 o
   5  -9   3      175.54      174.75      5.05 o
   6  -9   3       62.27       68.31      3.40 o
  -6  -8   3      257.14      270.70      7.18 o
  -5  -8   3      392.69      398.70      9.14 o
  -4  -8   3       23.95       25.81      2.04 o
  -3  -8   3       59.56       66.79      2.93 o
  -2  -8   3      143.79      134.67      3.95 o
  -1  -8   3       15.36       16.49      1.50 o
   0  -8   3      101.50      109.03      3.38 o
   1  -8   3      390.20      397.32      8.33 o
   2  -8   3      192.62      193.84      4.90 o
   3  -8   3      601.19      617.63     12.08 o
   4  -8   3       97.32       93.11      2.89 o
   5  -8   3        6.09        5.69      1.26 o
   6  -8   3        5.43        5.57      1.41 o
   7  -8   3       17.39       18.12      2.05 o
  -6  -7   3      103.30      117.12      8.02 o
  -5  -7   3      204.38      207.59      6.13 o
  -4  -7   3       17.83       23.30      1.81 o
  -3  -7   3       66.93       65.93      2.61 o
  -2  -7   3      147.24      141.00      3.87 o
  -1  -7   3      173.59      169.80      4.29 o
   0  -7   3      757.77      776.30     14.30 o
   1  -7   3      125.54      124.89      3.40 o
   2  -7   3      197.36      182.99      4.49 o
   3  -7   3       12.74       15.21      1.43 o
   4  -7   3       36.81       35.57      1.83 o
   5  -7   3      505.38      499.45     10.11 o
   6  -7   3      223.86      220.63      5.66 o
   7  -7   3      341.99      342.05     20.04 o
   8  -7   3       44.45       46.51      3.46 o
  -7  -6   3      253.49      257.22      6.75 o
  -6  -6   3        0.82        0.76      1.04 o
  -5  -6   3        2.54        2.86      1.04 o
  -4  -6   3        1.16        0.94      0.83 o
  -3  -6   3       34.49       28.67      1.75 o
  -2  -6   3      898.52      911.56     16.45 o
  -1  -6   3      871.73      846.78     15.20 o
   0  -6   3      500.90      472.07     16.22 o
   1  -6   3      189.96      177.26      4.05 o
   2  -6   3      287.89      285.99      6.09 o
   3  -6   3        5.50        5.32      0.95 o
   4  -6   3      181.94      189.81      4.05 o
   5  -6   3      217.55      227.14      6.86 o
   6  -6   3      289.08      293.35      5.86 o
   7  -6   3      350.95      356.08     16.28 o
   8  -6   3      189.80      191.64      5.46 o
  -7  -5   3       28.08       31.18      2.35 o
  -6  -5   3       61.34       59.49      2.77 o
  -5  -5   3      178.01      165.49      4.48 o
  -4  -5   3      107.86      105.01      2.76 o
  -3  -5   3      379.69      400.23      8.94 o
  -2  -5   3      458.56      456.27      8.76 o
  -1  -5   3      771.46      756.32     12.04 o
   0  -5   3     1410.95     1370.66     20.84 o
   1  -5   3      494.66      486.66      8.02 o
   2  -5   3      561.17      561.80      6.72 o
   3  -5   3      132.84      121.29      2.18 o
   4  -5   3       10.74       11.67      0.92 o
   5  -5   3      206.52      206.38      4.31 o
   6  -5   3       78.06       76.72      2.55 o
   7  -5   3      458.47      429.71     11.63 o
   8  -5   3      135.34      131.05      4.34 o
   9  -5   3      215.84      237.17      6.43 o
  -8  -4   3        5.25        5.39      1.35 o
  -7  -4   3      378.82      367.04      7.46 o
  -6  -4   3      462.58      460.19      9.65 o
  -5  -4   3      711.62      675.07     11.18 o
  -4  -4   3      883.56      852.69     13.44 o
  -3  -4   3      485.62      499.44      8.18 o
  -2  -4   3      154.10      157.97      2.45 o
  -1  -4   3      167.70      156.87      3.65 o
   0  -4   3      427.55      430.19      6.12 o
   1  -4   3       54.69       59.74      1.22 o
   2  -4   3     1276.49     1312.49     17.66 o
   3  -4   3     1164.21     1159.52     13.17 o
   4  -4   3       42.87       33.64      1.18 o
   5  -4   3      353.97      362.24      6.04 o
   6  -4   3      207.10      197.05      7.91 o
   7  -4   3       70.97       76.03      3.09 o
   8  -4   3       17.85       20.37      1.96 o
   9  -4   3       38.26       40.52      2.71 o
  -8  -3   3       73.33       78.98      3.79 o
  -7  -3   3      293.50      280.27      6.05 o
  -6  -3   3      134.49      122.88      3.02 o
  -5  -3   3      317.21      289.28      6.42 o
  -4  -3   3      945.90      894.88     20.83 o
  -3  -3   3      822.07      876.17     13.86 o
  -2  -3   3      618.51      635.11      8.94 o
  -1  -3   3      209.89      205.41      4.40 o
   0  -3   3     1660.15     1637.97     27.93 o
   1  -3   3      272.02      329.22      6.32 o
   2  -3   3     1023.67     1026.50     13.77 o
   3  -3   3      258.05      228.67      3.03 o
   4  -3   3     1379.97     1430.13     16.12 o
   5  -3   3      573.09      594.76     10.33 o
   6  -3   3      338.25      384.70      6.95 o
   7  -3   3      407.86      410.67     11.31 o
   8  -3   3      253.00      234.86      6.01 o
   9  -3   3      181.82      177.53      7.76 o
  10  -3   3      177.58      172.54      7.38 o
  -8  -2   3       35.35       42.30      2.47 o
  -7  -2   3      290.46      282.21      6.63 o
  -6  -2   3       76.49       79.78      3.11 o
  -5  -2   3      185.25      184.45      3.62 o
  -4  -2   3      136.48      134.14      2.65 o
  -3  -2   3      610.88      605.00      8.53 o
  -2  -2   3      268.57      276.38      4.16 o
  -1  -2   3        1.76        7.99      0.90 o
   0  -2   3      706.33      686.28     12.13 o
   1  -2   3     2973.02     2980.55     43.11 o
   2  -2   3      666.29      670.57     10.28 o
   3  -2   3     3031.76     3108.39     43.07 o
   4  -2   3      328.73      312.88      3.72 o
   5  -2   3      278.69      287.17      4.05 o
   6  -2   3      236.78      220.76      3.92 o
   7  -2   3      682.91      714.93     11.90 o
   8  -2   3       47.89       47.30      2.68 o
   9  -2   3      264.06      254.16      6.53 o
  10  -2   3      120.91      116.96      4.31 o
  -9  -1   3       77.21       67.62      4.17 o
  -8  -1   3       66.33       65.17      2.88 o
  -7  -1   3      158.67      153.00      4.03 o
  -6  -1   3      242.75      236.79      4.46 o
  -5  -1   3      305.02      302.14      4.67 o
  -4  -1   3      130.58      157.75      3.02 o
  -3  -1   3       29.83       17.08      0.73 o
  -2  -1   3       90.88       77.61      1.61 o
  -1  -1   3       64.32       50.82      2.30 o
   0  -1   3     9314.33     9052.37    186.37 o
   1  -1   3      983.69      902.24     15.55 o
   2  -1   3      978.63     1005.65     14.93 o
   3  -1   3      539.82      505.49      6.45 o
   4  -1   3      360.43      350.69      5.28 o
   5  -1   3       44.55       40.32      1.04 o
   6  -1   3       41.77       43.96      2.14 o
   7  -1   3      209.29      216.56      5.79 o
   8  -1   3       35.18       41.50      2.54 o
   9  -1   3      190.29      182.25      5.29 o
  10  -1   3       66.58       61.38      4.81 o
  -9   0   3       20.73       24.25      2.84 o
  -8   0   3        9.43        9.73      2.20 o
  -7   0   3      314.08      310.36      6.43 o
  -6   0   3      132.66      136.73      3.57 o
  -5   0   3       57.37       56.84      1.35 o
  -4   0   3      127.92      128.91      2.36 o
  -3   0   3      143.93      124.23      1.82 o
  -2   0   3      702.14      721.51      9.10 o
  -1   0   3      247.84      275.76      4.80 o
   0   0   3        1.54        3.79      0.49 o
   1   0   3       93.44       73.52      1.58 o
   2   0   3      508.49      499.27      8.89 o
   3   0   3      160.65      183.43      2.86 o
   4   0   3      450.09      407.96      5.01 o
   5   0   3       23.29       19.09      0.93 o
   6   0   3        2.28        2.42      0.69 o
   7   0   3        1.61        1.87      1.15 o
   8   0   3       88.41       93.26      3.45 o
   9   0   3       11.35       11.84      1.74 o
  10   0   3      155.70      160.57      5.08 o
  -9   1   3       31.60       39.73      4.06 o
  -8   1   3       87.47       84.66      4.95 o
  -7   1   3        2.67        2.03      1.17 o
  -6   1   3        1.97        0.81      0.73 o
  -5   1   3      208.87      222.33      3.33 o
  -4   1   3        1.92        3.62      0.37 o
  -3   1   3       56.86       42.49      0.78 o
  -2   1   3     1589.46     1604.01     17.88 o
  -1   1   3      475.28      480.28      6.09 o
   0   1   3      151.22      188.82      3.74 o
   1   1   3      382.65      362.95      6.64 o
   2   1   3       59.97       74.97      1.38 o
   3   1   3      525.43      636.04      6.84 o
   4   1   3       81.97      115.74      1.70 o
   5   1   3      548.79      551.24      5.26 o
   6   1   3        6.49        6.85      0.91 o
   7   1   3     2085.97     2058.90     30.87 o
   8   1   3      113.50      116.30      3.90 o
   9   1   3      200.63      211.35      8.52 o
  10   1   3       32.78       35.54      2.70 o
  -9   2   3       45.15       49.74      3.82 o
  -8   2   3       10.70        8.45      2.35 o
  -7   2   3      145.56      139.10      4.39 o
  -6   2   3        4.19        3.69      0.95 o
  -5   2   3      358.57      350.74      5.73 o
  -4   2   3      104.90      114.81      1.72 o
  -3   2   3      274.57      274.27      3.33 o
  -2   2   3     1013.37     1001.33     11.45 o
  -1   2   3      159.27      146.94      2.11 o
   0   2   3      738.39      787.35     10.61 o
   1   2   3      273.98      247.34      5.35 o
   2   2   3      658.69      596.82      6.44 o
   3   2   3        2.07        6.51      0.45 o
   4   2   3      433.43      407.28      4.43 o
   5   2   3     1218.90     1209.30     11.55 o
   6   2   3      945.66      919.04     10.88 o
   7   2   3       21.68       27.47      4.16 o
   8   2   3      178.69      189.15      8.78 o
   9   2   3       34.52       39.60      4.25 o
  10   2   3        8.87        9.35      1.80 o
  -8   3   3       11.40       11.67      2.60 o
  -7   3   3       80.44       74.61      4.79 o
  -6   3   3      339.84      319.20      7.37 o
  -5   3   3      589.89      574.50      9.84 o
  -4   3   3      637.66      654.60      7.05 o
  -3   3   3      337.90      337.41      3.75 o
  -2   3   3      182.13      150.99      2.01 o
  -1   3   3      153.46      125.03      1.79 o
   0   3   3       18.70       12.29      0.45 o
   1   3   3        3.96        9.45      0.52 o
   2   3   3     6916.98     6824.32     79.13 o
   3   3   3     2547.29     2713.99     34.98 o
   4   3   3      574.99      555.35      5.93 o
   5   3   3      563.41      570.60      5.84 o
   6   3   3       79.69       71.44      1.74 o
   7   3   3        3.80        5.58      1.02 o
   8   3   3       54.17       60.47      3.27 o
   9   3   3      109.50      112.12      4.09 o
  10   3   3      105.11      108.76      5.73 o
  -8   4   3       15.08       16.21      2.52 o
  -7   4   3       39.48       38.83      2.62 o
  -6   4   3      116.30      118.70      6.94 o
  -5   4   3      703.14      679.94     11.49 o
  -4   4   3     1977.90     1972.16     20.95 o
  -3   4   3      137.03      137.83      2.11 o
  -2   4   3       11.19        7.70      0.51 o
  -1   4   3      650.05      840.86      8.51 o
   0   4   3        1.45        5.07      0.38 o
   1   4   3       29.80       29.41      0.71 o
   2   4   3     1755.19     1852.63     21.08 o
   3   4   3      881.13      938.68     11.71 o
   4   4   3      313.57      300.36      3.76 o
   5   4   3      336.33      348.69      4.10 o
   6   4   3        3.24        4.73      0.73 o
   7   4   3        6.89        8.28      1.17 o
   8   4   3       16.68       16.06      1.76 o
   9   4   3      313.55      310.70     26.94 o
  10   4   3       20.13       26.49      4.38 o
  -8   5   3       39.54       49.75      3.78 o
  -7   5   3      212.77      234.98      6.31 o
  -6   5   3       17.67       16.11      1.90 o
  -5   5   3      315.96      299.41     13.96 o
  -4   5   3      290.03      294.76      4.96 o
  -3   5   3      302.66      309.92      3.61 o
  -2   5   3        7.89        4.86      0.44 o
  -1   5   3      702.48      703.78      7.32 o
   0   5   3     1176.02     1194.54     11.99 o
   1   5   3      255.17      245.75      3.06 o
   2   5   3      476.43      478.64      5.49 o
   3   5   3      452.74      475.79      5.54 o
   4   5   3        1.68        3.00      0.44 o
   5   5   3        4.26        4.58      0.54 o
   6   5   3      135.36      131.26      2.90 o
   7   5   3      209.02      219.55      5.64 o
   8   5   3      118.66      119.85      4.22 o
   9   5   3      402.51      413.43     12.39 o
  -8   6   3      252.66      244.55     12.33 o
  -7   6   3        2.65        0.89      1.82 o
  -6   6   3       42.41       42.72      2.76 o
  -5   6   3       63.50       64.72      4.12 o
  -4   6   3      383.07      388.96      5.75 o
  -3   6   3      256.15      269.37      3.33 o
  -2   6   3     1397.81     1465.09     15.62 o
  -1   6   3      499.55      503.01      5.83 o
   0   6   3     2210.84     2240.16     23.33 o
   1   6   3       91.15       89.82      1.57 o
   2   6   3      366.59      354.28      4.10 o
   3   6   3      397.46      393.62      4.54 o
   4   6   3      264.75      273.96      3.47 o
   5   6   3      343.81      331.98      5.44 o
   6   6   3      239.51      262.73      4.69 o
   7   6   3      309.13      339.01      6.46 o
   8   6   3      116.49      113.97      5.49 o
   9   6   3      283.75      295.10      9.87 o
  -7   7   3      208.25      221.51     11.20 o
  -6   7   3       13.45       13.98      3.09 o
  -5   7   3      390.93      379.43      9.22 o
  -4   7   3      179.07      193.94      4.28 o
  -3   7   3      999.12     1009.76     15.75 o
  -2   7   3     1473.68     1519.99     15.39 o
  -1   7   3      612.07      647.65      7.02 o
   0   7   3      537.43      527.96      5.82 o
   1   7   3       74.38       75.61      1.32 o
   2   7   3      699.58      690.93      7.42 o
   3   7   3      158.88      166.92      2.43 o
   4   7   3      879.40      908.69     10.73 o
   5   7   3      563.82      585.95      8.76 o
   6   7   3      377.41      382.70      6.32 o
   7   7   3      534.71      509.46     12.87 o
   8   7   3       17.65       17.65      5.19 o
  -7   8   3       18.03       25.32      4.22 o
  -6   8   3        2.00        2.48      2.02 o
  -5   8   3      355.69      359.45      8.32 o
  -4   8   3      281.75      282.97      5.68 o
  -3   8   3      767.85      764.13     12.39 o
  -2   8   3      882.28      852.80     11.99 o
  -1   8   3      450.13      435.97      6.41 o
   0   8   3        8.47       10.25      0.87 o
   1   8   3       14.02       13.49      0.99 o
   2   8   3      282.78      285.77      4.88 o
   3   8   3      455.35      456.10     11.43 o
   4   8   3      800.12      797.30     12.75 o
   5   8   3     1240.29     1216.82     26.41 o
   6   8   3      291.49      281.49      6.75 o
   7   8   3      215.45      224.65     12.33 o
   8   8   3        3.72        1.62      2.60 o
  -6   9   3       90.62      102.24      9.90 o
  -5   9   3        5.53        4.38      4.38 o
  -4   9   3       36.82       39.80      3.09 o
  -3   9   3       12.58       19.49      4.67 o
  -2   9   3      148.56      155.84      4.29 o
  -1   9   3       11.50        6.66      1.05 o
   0   9   3      417.39      394.50      7.01 o
   1   9   3        1.72        0.69      0.81 o
   2   9   3     1130.59     1138.54     17.54 o
   3   9   3       38.71       40.93      2.28 o
   4   9   3      181.33      170.71      4.77 o
   5   9   3       99.00       95.75      3.48 o
   6   9   3       31.98       32.59      2.36 o
   7   9   3      154.14      160.76     14.20 o
  -5  10   3      105.15      114.08     10.22 o
  -4  10   3        5.51       10.31      2.03 o
  -3  10   3       48.74       41.70      3.19 o
  -2  10   3       14.98       12.20      2.11 o
  -1  10   3      371.99      358.26      7.96 o
   0  10   3      303.22      301.41      6.97 o
   1  10   3      562.36      543.78     11.06 o
   2  10   3      173.73      166.34      4.86 o
   3  10   3       27.94       28.96      2.17 o
   4  10   3        3.59        4.72      1.30 o
   5  10   3       42.18       44.92      2.73 o
   6  10   3        5.50        2.64      2.48 o
  -4  11   3        2.36        7.14      4.38 o
  -3  11   3       12.97       19.99      2.56 o
  -2  11   3       68.08       60.34      3.73 o
  -1  11   3       79.24       90.53      4.44 o
   0  11   3      302.25      300.65      7.24 o
   1  11   3      179.66      180.35      5.10 o
   2  11   3      114.26      110.55      5.44 o
   3  11   3        8.14        9.67      1.82 o
   4  11   3        3.53        1.61      1.30 o
   5  11   3       67.90       70.43      4.90 o
  -3  12   3       75.81       87.15      5.27 o
  -2  12   3      147.02      162.60      6.27 o
  -1  12   3       67.47       76.23      4.25 o
   0  12   3      190.80      186.60      5.69 o
   1  12   3        8.22        7.88      3.00 o
   2  12   3       12.88       11.93      1.81 o
   3  12   3        1.81        1.34      1.35 o
   4  12   3        1.06       -0.43      1.25 o
   0 -11   4       13.01       12.00      1.78 o
   1 -11   4      239.45      238.43      6.47 o
   2 -11   4       90.73       96.09      3.94 o
  -3 -10   4        2.36       -0.97      1.35 o
  -2 -10   4      156.71      157.03      5.34 o
  -1 -10   4      236.84      238.48      6.30 o
   0 -10   4       70.04       67.49      3.25 o
   1 -10   4      305.95      310.61      7.50 o
   2 -10   4      149.08      145.79      4.58 o
   3 -10   4        1.94        1.69      1.22 o
   4 -10   4        1.51        2.96      1.52 o
  -4  -9   4      109.71      104.84      3.95 o
  -3  -9   4       79.69       78.87      3.46 o
  -2  -9   4      133.16      136.87      4.29 o
  -1  -9   4      174.63      176.50      7.67 o
   0  -9   4       18.97       19.30      2.64 o
   1  -9   4       28.36       33.79      2.16 o
   2  -9   4      235.76      239.53      6.02 o
   3  -9   4       11.72       13.28      2.14 o
   4  -9   4      517.91      510.18     10.69 o
   5  -9   4       82.17       97.04      3.72 o
   6  -9   4       31.52       30.19      3.33 o
  -5  -8   4      178.68      181.72      5.47 o
  -4  -8   4      257.13      260.64      6.64 o
  -3  -8   4      166.25      170.96      5.34 o
  -2  -8   4        1.66        2.74      1.11 o
  -1  -8   4        1.00        4.17      1.87 o
   0  -8   4      219.72      213.88     10.39 o
   1  -8   4        1.50        0.24      1.54 o
   2  -8   4      314.26      325.29      7.24 o
   3  -8   4      361.46      378.45      8.21 o
   4  -8   4        2.56        2.06      1.10 o
   5  -8   4       75.15       75.36      3.15 o
   6  -8   4        1.09        2.39      1.28 o
   7  -8   4      125.90      114.32      4.22 o
  -6  -7   4       20.82       16.82      1.95 o
  -5  -7   4       28.96       30.49      2.30 o
  -4  -7   4      432.06      411.50      9.00 o
  -3  -7   4       31.04       33.19      2.06 o
  -2  -7   4       52.28       47.06      3.50 o
  -1  -7   4      132.30      133.20      5.28 o
   0  -7   4       10.15       10.07      1.78 o
   1  -7   4      142.54      141.12      9.90 o
   2  -7   4      252.39      269.51     12.09 o
   3  -7   4       73.62       75.51      2.69 o
   4  -7   4      180.14      183.18      4.72 o
   5  -7   4      162.23      161.93      4.53 o
   6  -7   4       50.83       48.91      2.67 o
   7  -7   4       40.28       38.67      3.88 o
   8  -7   4        2.95        3.80      3.73 o
  -6  -6   4       13.29       11.14      1.65 o
  -5  -6   4        1.44       -0.91      0.91 o
  -4  -6   4        4.98        4.78      1.06 o
  -3  -6   4      130.88      128.97      3.76 o
  -2  -6   4       16.73       15.66      2.52 o
  -1  -6   4      811.85      790.83     18.75 o
   0  -6   4      342.42      321.89      9.00 o
   1  -6   4      351.60      354.99      9.58 o
   2  -6   4      415.72      431.17     11.19 o
   3  -6   4      388.64      385.35     11.93 o
   4  -6   4       14.84       15.57      1.24 o
   5  -6   4        1.63       -0.06      0.88 o
   6  -6   4      253.71      262.26      6.34 o
   7  -6   4        3.87        4.85      1.64 o
   8  -6   4       94.48       87.97      5.36 o
  -7  -5   4        2.68        6.16      1.59 o
  -6  -5   4      237.64      238.86      9.33 o
  -5  -5   4        1.44        2.59      1.05 o
  -4  -5   4      205.22      215.22      5.27 o
  -3  -5   4      475.01      451.72     11.80 o
  -2  -5   4      199.29      192.52      6.25 o
  -1  -5   4     1073.30     1097.36     24.59 o
   0  -5   4     1610.28     1587.72     23.98 o
   1  -5   4      153.09      146.37      3.94 o
   2  -5   4       66.95       60.80      3.23 o
   3  -5   4      341.32      348.73      7.26 o
   4  -5   4      177.10      178.28      3.34 o
   5  -5   4       14.40       16.78      1.36 o
   6  -5   4      754.64      785.80     14.09 o
   7  -5   4      337.57      324.74     10.03 o
   8  -5   4        1.00        3.24      1.40 o
   9  -5   4      141.41      149.57      8.89 o
  -7  -4   4      298.81      324.28      6.95 o
  -6  -4   4      111.66      122.29      3.41 o
  -5  -4   4       38.07       53.47      2.44 o
  -4  -4   4      132.31      147.48      3.83 o
  -3  -4   4     1194.99     1190.94     21.43 o
  -2  -4   4      263.19      264.02      5.80 o
  -1  -4   4      619.79      597.06      8.41 o
   0  -4   4      831.29      825.35     14.84 o
   1  -4   4        1.66        3.75      0.85 o
   2  -4   4       43.69       57.70      1.48 o
   3  -4   4       78.66       61.83      1.68 o
   4  -4   4      527.95      506.33      7.44 o
   5  -4   4      386.90      395.69      7.02 o
   6  -4   4     1141.46     1137.82     20.29 o
   7  -4   4      150.97      173.27      4.84 o
   8  -4   4        1.61        0.69      1.21 o
   9  -4   4        4.44        7.89      1.63 o
  -8  -3   4       43.03       41.85      3.72 o
  -7  -3   4        1.88        3.14      1.15 o
  -6  -3   4       46.65       52.15      2.40 o
  -5  -3   4       45.23       47.60      1.99 o
  -4  -3   4      104.29      115.35      2.84 o
  -3  -3   4     1289.44     1288.01     28.43 o
  -2  -3   4      215.97      195.70      3.61 o
  -1  -3   4     1264.61     1242.50     21.74 o
   0  -3   4       71.99      107.93      2.81 o
   1  -3   4      137.26      121.05      2.56 o
   2  -3   4      287.44      318.45      7.74 o
   3  -3   4      315.13      305.51      4.29 o
   4  -3   4     1961.62     1948.52     23.40 o
   5  -3   4      180.73      187.14      3.96 o
   6  -3   4      507.25      513.64     10.14 o
   7  -3   4      966.42      948.43     29.43 o
   8  -3   4       42.96       41.40      3.13 o
   9  -3   4       11.93       13.80      1.93 o
  -8  -2   4      143.63      144.33      4.26 o
  -7  -2   4       97.81      100.18      4.47 o
  -6  -2   4      448.17      431.07      8.18 o
  -5  -2   4      206.96      192.98      3.83 o
  -4  -2   4      188.91      198.25      4.00 o
  -3  -2   4       46.72       40.94      1.12 o
  -2  -2   4      103.78       98.82      2.00 o
  -1  -2   4      317.58      354.32      8.64 o
   0  -2   4     2918.60     2958.23     49.71 o
   1  -2   4     3721.35     3940.10     65.76 o
   2  -2   4     2288.75     2400.08     34.89 o
   3  -2   4      368.86      369.48      4.93 o
   4  -2   4     1287.77     1237.53     14.00 o
   5  -2   4        5.02        3.04      0.67 o
   6  -2   4      228.42      228.63      5.38 o
   7  -2   4      162.43      162.24      4.54 o
   8  -2   4      169.58      168.39      5.92 o
   9  -2   4       87.87       84.16      3.57 o
  10  -2   4      154.92      152.43      5.03 o
  -8  -1   4       72.52       69.03      3.12 o
  -7  -1   4      296.01      288.15      6.27 o
  -6  -1   4      933.73      883.88     14.72 o
  -5  -1   4      506.91      470.28      7.41 o
  -4  -1   4        2.58        1.43      0.55 o
  -3  -1   4     1192.74     1279.15     13.70 o
  -2  -1   4       10.24        6.38      0.43 o
  -1  -1   4     2433.55     2687.24     79.62 o
   0  -1   4      512.19      523.99     11.87 o
   1  -1   4     4259.69     4266.26     70.97 o
   2  -1   4     1615.91     1713.37     25.10 o
   3  -1   4      526.42      510.76      6.51 o
   4  -1   4     1045.21     1029.99     28.51 o
   5  -1   4      109.01      119.89      2.80 o
   6  -1   4       51.78       49.72      2.01 o
   7  -1   4      178.92      167.87      3.61 o
   8  -1   4      246.21      226.72      5.86 o
   9  -1   4       60.55       54.87      3.10 o
  10  -1   4       52.20       48.68      3.16 o
  -8   0   4      223.06      224.53      5.49 o
  -7   0   4      145.56      139.14      3.98 o
  -6   0   4      189.34      192.19      4.57 o
  -5   0   4      201.42      192.01      4.30 o
  -4   0   4      445.28      501.19      6.89 o
  -3   0   4     1002.18     1045.04     12.08 o
  -2   0   4      580.00      589.96      7.63 o
  -1   0   4      816.32      764.26     11.89 o
   0   0   4      243.02      222.73      3.98 o
   1   0   4     2409.20     2369.36     34.66 o
   2   0   4      632.88      646.51      8.90 o
   3   0   4       28.42       30.25      1.11 o
   4   0   4      801.42      811.09     11.14 o
   5   0   4      522.37      518.76      9.63 o
   6   0   4       24.75       26.98      1.19 o
   7   0   4      270.48      252.42      5.22 o
   8   0   4      583.53      520.41     10.77 o
   9   0   4      229.74      213.12      6.88 o
  10   0   4      120.33      136.43      7.41 o
  -8   1   4       64.04       73.14      3.62 o
  -7   1   4       38.54       31.91      2.36 o
  -6   1   4       63.35       67.97      2.58 o
  -5   1   4       20.17       20.94      1.47 o
  -4   1   4        2.00        4.82      0.69 o
  -3   1   4      442.92      451.35      5.62 o
  -2   1   4     1468.15     1440.38     16.17 o
  -1   1   4     1161.65     1162.14     14.22 o
   0   1   4      420.76      405.56      5.75 o
   1   1   4      396.39      375.89     12.50 o
   2   1   4      713.20      688.84     10.63 o
   3   1   4      932.66      987.07     17.81 o
   4   1   4      773.23      755.65     11.60 o
   5   1   4        2.30        3.44      0.44 o
   6   1   4     1568.78     1576.85     19.33 o
   7   1   4      697.53      710.50     16.67 o
   8   1   4      667.56      631.32     15.16 o
   9   1   4      185.77      183.72      5.45 o
  10   1   4        3.89        2.83      1.56 o
  -8   2   4       62.58       61.93      3.44 o
  -7   2   4        6.15        5.88      1.45 o
  -6   2   4      150.48      133.65      4.15 o
  -5   2   4      270.08      262.69      4.50 o
  -4   2   4       30.67       42.13      1.73 o
  -3   2   4      137.72      128.90      2.55 o
  -2   2   4        7.12        4.84      0.51 o
  -1   2   4      435.82      409.16      5.81 o
   0   2   4       77.55       67.72      1.29 o
   1   2   4      794.24      737.48     10.02 o
   2   2   4       42.47       26.65      1.34 o
   3   2   4      806.49      808.63     10.05 o
   4   2   4      285.58      264.90      3.24 o
   5   2   4      763.29      706.15      7.89 o
   6   2   4       31.92       36.56      1.37 o
   7   2   4        8.72        4.55      1.07 o
   8   2   4       88.45       91.34      3.47 o
   9   2   4      116.15      109.74      4.70 o
  10   2   4        1.48        2.60      1.53 o
  -8   3   4      108.65      101.89      4.10 o
  -7   3   4       28.91       26.05      2.29 o
  -6   3   4      146.32      148.05      4.46 o
  -5   3   4      226.26      217.71      4.74 o
  -4   3   4       85.46       78.56      1.93 o
  -3   3   4      438.70      403.49      5.54 o
  -2   3   4       68.62       71.83      1.28 o
  -1   3   4      519.81      517.20      7.40 o
   0   3   4      752.14      909.05     13.04 o
   1   3   4      209.39      197.51      3.13 o
   2   3   4     1232.73     1243.07     13.04 o
   3   3   4       31.26       56.97      1.08 o
   4   3   4      436.77      418.55      4.93 o
   5   3   4       96.88       93.65      1.67 o
   6   3   4      111.21      114.18      3.61 o
   7   3   4       15.18       21.98      1.86 o
   8   3   4        2.35        3.01      1.44 o
   9   3   4        1.30        0.64      1.33 o
  10   3   4       18.58       24.02      2.47 o
  -8   4   4      168.41      175.31      6.54 o
  -7   4   4       26.18       30.10      2.48 o
  -6   4   4       58.14       62.27      3.66 o
  -5   4   4      758.45      759.92     12.76 o
  -4   4   4      284.05      285.50      4.91 o
  -3   4   4       26.24       29.60      1.07 o
  -2   4   4      286.52      272.86      3.70 o
  -1   4   4       53.00       34.10      0.85 o
   0   4   4      120.00      130.35      2.03 o
   1   4   4      104.30      100.59      2.21 o
   2   4   4      385.68      363.62      4.07 o
   3   4   4       19.42       27.59      1.04 o
   4   4   4      654.44      626.05      6.64 o
   5   4   4      130.34      128.61      2.19 o
   6   4   4      360.69      342.84      5.70 o
   7   4   4        3.98        7.12      1.50 o
   8   4   4       66.45       68.03      3.26 o
   9   4   4        7.09        6.17      1.69 o
  10   4   4       13.80       14.86      3.00 o
  -8   5   4      276.67      306.02      9.42 o
  -7   5   4       53.08       53.14      3.23 o
  -6   5   4       31.19       29.49      2.37 o
  -5   5   4       15.43       14.17      1.72 o
  -4   5   4        3.26        2.41      0.94 o
  -3   5   4       82.96       81.43      2.54 o
  -2   5   4       18.04       13.99      0.68 o
  -1   5   4     1752.11     1843.19     18.19 o
   0   5   4      128.68      121.42      1.68 o
   1   5   4     1112.17     1086.89     11.47 o
   2   5   4     1251.28     1320.81     12.54 o
   3   5   4      119.10      119.77      1.79 o
   4   5   4       16.14       15.16      0.72 o
   5   5   4       82.11       86.00      1.95 o
   6   5   4      283.06      250.90      4.51 o
   7   5   4       54.71       60.19      3.00 o
   8   5   4      187.99      197.37      5.53 o
   9   5   4      672.57      715.74     14.49 o
  -7   6   4       72.94       70.87      3.75 o
  -6   6   4       20.21       15.77      4.48 o
  -5   6   4      374.61      366.05      9.80 o
  -4   6   4      585.33      560.18     14.19 o
  -3   6   4       30.35       26.99      1.83 o
  -2   6   4       76.38       85.72      1.96 o
  -1   6   4      570.17      573.19      6.19 o
   0   6   4       72.37       72.77      1.31 o
   1   6   4      540.66      549.23      5.96 o
   2   6   4     2017.46     2036.40     20.17 o
   3   6   4     1186.94     1183.01     12.77 o
   4   6   4       27.19       28.64      1.12 o
   5   6   4       40.85       41.20      1.63 o
   6   6   4        1.33        4.21      0.87 o
   7   6   4       16.22       18.37      1.90 o
   8   6   4      312.44      351.81      8.21 o
   9   6   4      227.27      235.25     18.01 o
  -7   7   4       83.35       78.04      6.50 o
  -6   7   4       69.30       70.35      3.64 o
  -5   7   4       84.89       83.23      3.53 o
  -4   7   4      695.04      677.61     13.44 o
  -3   7   4      157.62      161.87      4.62 o
  -2   7   4        8.81       11.35      1.12 o
  -1   7   4      305.00      276.63      3.90 o
   0   7   4      302.70      285.37      3.71 o
   1   7   4       27.41       27.51      0.99 o
   2   7   4      679.82      703.27      8.00 o
   3   7   4       25.14       20.90      1.03 o
   4   7   4      152.23      155.88      2.91 o
   5   7   4       23.14       18.76      1.51 o
   6   7   4      633.28      618.23      9.30 o
   7   7   4       22.72       21.02      2.58 o
   8   7   4       45.23       44.38      3.90 o
   9   7   4      118.53      134.69     15.98 o
  -6   8   4       50.52       57.40      3.50 o
  -5   8   4       64.28       69.66      3.50 o
  -4   8   4      170.86      170.99     10.28 o
  -3   8   4      678.86      671.02     13.28 o
  -2   8   4       88.90       76.82      2.45 o
  -1   8   4      421.48      422.42      6.00 o
   0   8   4       60.91       65.83      1.99 o
   1   8   4       48.53       51.54      1.40 o
   2   8   4       54.89       51.69      1.59 o
   3   8   4     1019.79     1021.24     14.17 o
   4   8   4      111.12      112.08      2.69 o
   5   8   4      202.40      192.62      3.74 o
   6   8   4      403.24      413.17      7.50 o
   7   8   4      108.46      108.56      7.46 o
   8   8   4       27.79       26.61      4.54 o
  -6   9   4       57.84       63.45      5.01 o
  -5   9   4       15.63       19.80      4.32 o
  -4   9   4      221.36      209.44      7.36 o
  -3   9   4      821.33      833.02     20.00 o
  -2   9   4        3.01        7.14      3.48 o
  -1   9   4      170.19      178.32      4.68 o
   0   9   4      367.77      366.18      6.67 o
   1   9   4      152.80      148.18      4.40 o
   2   9   4      436.72      442.49      9.13 o
   3   9   4      489.67      496.43      8.59 o
   4   9   4      617.86      614.10      9.13 o
   5   9   4      120.98      126.56      4.01 o
   6   9   4      319.57      306.46      9.58 o
   7   9   4       94.34       87.95      6.98 o
  -5  10   4      137.76      173.15     12.50 o
  -4  10   4      141.86      132.91     10.55 o
  -3  10   4      431.66      413.65     18.66 o
  -2  10   4      270.34      257.24      6.93 o
  -1  10   4       66.16       66.31      2.88 o
   0  10   4      163.35      171.80      4.01 o
   1  10   4      150.02      153.92      3.72 o
   2  10   4      183.06      188.21      4.25 o
   3  10   4      670.14      652.72     15.62 o
   4  10   4     1302.27     1230.54     22.47 o
   5  10   4       74.61       76.58      3.87 o
   6  10   4      230.41      239.60      8.37 o
  -4  11   4        9.71       17.20      5.68 o
  -3  11   4      322.33      283.17     14.93 o
  -2  11   4      161.73      155.14     10.71 o
  -1  11   4       63.18       70.07      3.88 o
   0  11   4      143.58      141.89      5.40 o
   1  11   4      290.75      286.29      6.94 o
   2  11   4        8.10        7.69      1.43 o
   3  11   4       94.21      103.64      4.12 o
   4  11   4      306.73      311.47     16.88 o
   5  11   4       18.29       13.15      2.52 o
  -2  12   4      148.59      157.73     11.03 o
  -1  12   4       38.36       29.86      5.68 o
   0  12   4       77.93       70.30      3.98 o
   1  12   4       53.40       51.00      4.08 o
   2  12   4        5.31        6.25      2.35 o
   3  12   4       40.65       39.26      3.06 o
   4  12   4        8.88        6.16      2.06 o
  -1 -10   5      151.57      160.09      7.05 o
   0 -10   5      224.17      228.37     15.42 o
   1 -10   5       83.28       84.61      5.15 o
   2 -10   5       62.49       66.86      4.87 o
   3 -10   5        4.95        3.11      1.59 o
   4 -10   5        7.73        8.28      2.43 o
  -3  -9   5       19.40       15.56      2.75 o
  -2  -9   5       39.91       30.10      3.38 o
  -1  -9   5       57.99       60.70      4.59 o
   0  -9   5       92.28       98.83      4.99 o
   1  -9   5      273.86      278.92      9.24 o
   2  -9   5       47.74       48.48      3.90 o
   3  -9   5      377.25      387.22     13.39 o
   4  -9   5       61.82       58.11      3.01 o
   5  -9   5        0.75        2.35      1.36 o
  -4  -8   5       87.92       92.60      4.83 o
  -3  -8   5       93.48       87.93     13.14 o
  -2  -8   5       26.72       25.24      3.98 o
  -1  -8   5       19.44       24.43      2.87 o
   0  -8   5      307.67      293.85      9.29 o
   1  -8   5      215.00      217.86      7.57 o
   2  -8   5       44.34       52.34      3.79 o
   3  -8   5       70.74       76.64      7.79 o
   4  -8   5        5.99        6.09      1.84 o
   5  -8   5       95.73       94.27      3.53 o
   6  -8   5      166.55      174.13      5.28 o
   7  -8   5      175.33      177.21      8.44 o
  -5  -7   5        8.09        9.46      1.65 o
  -4  -7   5       59.44       59.42      4.34 o
  -3  -7   5       22.45       15.07      3.41 o
  -2  -7   5      140.07      146.00      5.91 o
  -1  -7   5      102.09       97.95      4.65 o
   0  -7   5       43.85       50.74      3.67 o
   1  -7   5      167.97      174.37      6.25 o
   2  -7   5       53.33       62.96      3.72 o
   3  -7   5      164.37      180.74      7.06 o
   4  -7   5      225.30      225.48      7.46 o
   5  -7   5       45.70       45.11      3.71 o
   6  -7   5       87.26       95.70      7.52 o
   7  -7   5       91.83       92.84      3.83 o
  -6  -6   5       46.32       45.27      5.44 o
  -5  -6   5       37.79       38.14      2.49 o
  -4  -6   5       42.84       39.43      3.98 o
  -3  -6   5       44.98       44.20      3.49 o
  -2  -6   5       80.62       86.76      7.14 o
  -1  -6   5        3.41        6.43      2.11 o
   0  -6   5       30.16       28.33      2.58 o
   1  -6   5      637.71      619.26     33.67 o
   2  -6   5      200.91      201.27      6.54 o
   3  -6   5      361.68      357.53     10.63 o
   4  -6   5       76.66       82.45      8.20 o
   5  -6   5        1.07        0.63      1.00 o
   6  -6   5       37.23       35.69      2.34 o
   7  -6   5       23.23       20.71      2.38 o
   8  -6   5       84.26       86.72      4.33 o
  -6  -5   5      129.93      121.71      6.41 o
  -5  -5   5      214.74      210.66      6.62 o
  -4  -5   5      622.52      607.76     15.56 o
  -3  -5   5       35.56       46.95      3.38 o
  -2  -5   5       24.94       23.57      2.35 o
  -1  -5   5        4.70        3.90      1.70 o
   0  -5   5       41.70       42.57      4.46 o
   1  -5   5      172.99      194.20      6.20 o
   2  -5   5      131.94      126.13      3.23 o
   3  -5   5      621.16      634.08     15.20 o
   4  -5   5       24.57       20.41      1.78 o
   5  -5   5        9.38        9.90      1.16 o
   6  -5   5       16.17       17.29      1.47 o
   7  -5   5       11.17        9.10      1.50 o
   8  -5   5        8.95       13.19      1.82 o
   9  -5   5        2.14        1.13      1.55 o
  -7  -4   5       81.00       85.13      4.15 o
  -6  -4   5       18.18       21.83      2.05 o
  -5  -4   5       25.98       27.07      1.69 o
  -4  -4   5      507.79      511.91     13.21 o
  -3  -4   5       90.04       88.57      3.74 o
  -2  -4   5      197.62      195.01      4.83 o
  -1  -4   5      190.59      202.69      5.24 o
   0  -4   5      149.14      151.94      3.79 o
   1  -4   5       25.23       35.82      2.94 o
   2  -4   5       42.66       47.87      2.04 o
   3  -4   5        1.56        4.01      0.63 o
   4  -4   5      194.17      195.37      4.20 o
   5  -4   5      278.30      279.89      6.24 o
   6  -4   5       33.43       35.38      2.26 o
   7  -4   5        6.38        6.92      1.41 o
   8  -4   5      280.89      277.86     10.07 o
   9  -4   5       16.88       16.78      2.35 o
  -7  -3   5      121.15      122.12      3.83 o
  -6  -3   5       16.46       23.50      1.80 o
  -5  -3   5        4.28        2.43      0.89 o
  -4  -3   5      314.75      326.09      6.03 o
  -3  -3   5      299.74      305.62      6.81 o
  -2  -3   5      440.92      438.07      8.55 o
  -1  -3   5      654.88      629.41     11.88 o
   0  -3   5       37.98       50.88      1.93 o
   1  -3   5      579.00      580.57      9.36 o
   2  -3   5        1.28        0.93      0.62 o
   3  -3   5     1102.30     1127.94     17.28 o
   4  -3   5      218.84      215.45      4.33 o
   5  -3   5      654.29      656.41     10.68 o
   6  -3   5      418.46      426.90      9.21 o
   7  -3   5      300.18      293.90      6.84 o
   8  -3   5      132.67      136.02      4.89 o
   9  -3   5       33.80       37.85      4.22 o
  -7  -2   5       78.80       81.85      3.22 o
  -6  -2   5      180.93      198.31      4.85 o
  -5  -2   5       31.50       34.78      1.92 o
  -4  -2   5      157.27      155.22      3.68 o
  -3  -2   5      151.35      148.31      4.00 o
  -2  -2   5      318.01      305.77      4.67 o
  -1  -2   5      229.31      207.49      5.87 o
   0  -2   5     2647.69     2709.63     56.89 o
   1  -2   5      560.53      514.21      9.68 o
   2  -2   5      317.56      308.68      5.46 o
   3  -2   5     1321.31     1288.47     19.43 o
   4  -2   5      592.96      560.46      7.40 o
   5  -2   5      924.09      891.13     15.86 o
   6  -2   5      305.47      315.56     11.61 o
   7  -2   5       32.82       37.31      3.55 o
   8  -2   5       22.90       25.55      2.17 o
   9  -2   5       54.18       54.44      3.77 o
  10  -2   5       36.74       31.23      2.67 o
  -8  -1   5        2.23        4.55      1.45 o
  -7  -1   5      147.64      139.54      4.09 o
  -6  -1   5      328.44      326.61      6.75 o
  -5  -1   5        4.21        4.69      0.98 o
  -4  -1   5      415.61      409.17      6.52 o
  -3  -1   5      796.27      831.15     13.48 o
  -2  -1   5      828.09      847.79     10.80 o
  -1  -1   5      339.80      334.23      7.64 o
   0  -1   5       49.64       35.06      2.75 o
   1  -1   5      112.48       91.67      2.15 o
   2  -1   5      130.46      102.14      1.92 o
   3  -1   5      896.01      885.28     12.18 o
   4  -1   5      966.18      969.22     13.26 o
   5  -1   5      514.77      499.11      9.55 o
   6  -1   5      589.70      587.83      9.64 o
   7  -1   5       57.61       48.70      2.55 o
   8  -1   5       45.93       52.75      2.76 o
   9  -1   5       42.72       43.21      2.87 o
  10  -1   5      196.59      200.37      6.06 o
  -8   0   5      168.13      172.09      5.49 o
  -7   0   5       10.52       10.77      1.54 o
  -6   0   5      112.66      111.16      3.47 o
  -5   0   5       67.91       75.64      2.73 o
  -4   0   5      132.28      148.88      3.50 o
  -3   0   5      125.83      119.34      2.39 o
  -2   0   5      867.15      854.46     10.87 o
  -1   0   5      546.81      508.25      8.40 o
   0   0   5      543.99      562.77      9.33 o
   1   0   5     1762.59     1778.82     26.43 o
   2   0   5       18.54       23.22      1.46 o
   3   0   5      392.10      377.92      8.83 o
   4   0   5        1.84        3.54      0.44 o
   5   0   5      369.15      385.40      6.61 o
   6   0   5        2.06        4.40      2.18 o
   7   0   5     1136.49     1075.19     19.53 o
   8   0   5      237.08      229.18      5.98 o
   9   0   5      339.06      343.47      8.17 o
  10   0   5       75.08       64.88      3.65 o
  -8   1   5       30.43       32.66      4.75 o
  -7   1   5       87.35       82.68      3.62 o
  -6   1   5      144.92      148.18      4.01 o
  -5   1   5      127.91      123.72      3.40 o
  -4   1   5       72.44       75.73      2.36 o
  -3   1   5       88.79       84.63      2.00 o
  -2   1   5     1186.82     1200.96     14.97 o
  -1   1   5      427.45      433.01      6.30 o
   0   1   5     1499.03     1530.05     39.05 o
   1   1   5     3204.47     3329.96     56.12 o
   2   1   5       90.21       76.40      1.97 o
   3   1   5        3.31        2.22      0.54 o
   4   1   5      176.14      203.20      3.48 o
   5   1   5      294.40      309.58      5.61 o
   6   1   5     1751.51     1660.25     25.09 o
   7   1   5      341.54      311.14      7.12 o
   8   1   5      646.60      618.40     14.66 o
   9   1   5       84.07       80.08      3.68 o
  10   1   5      105.40      103.00      7.32 o
  -8   2   5      164.70      151.43      5.13 o
  -7   2   5       96.07       89.00      3.68 o
  -6   2   5      454.35      427.43      9.44 o
  -5   2   5      401.89      393.34      8.56 o
  -4   2   5      369.32      355.88      8.68 o
  -3   2   5      137.98      139.47      3.21 o
  -2   2   5      812.84      789.44     11.04 o
  -1   2   5     1084.66     1123.82     17.27 o
   0   2   5      611.38      646.02      8.87 o
   1   2   5     1149.12     1173.20     20.36 o
   2   2   5     1191.20     1223.36     15.06 o
   3   2   5     2019.44     2032.78     24.35 o
   4   2   5      602.93      598.67      9.99 o
   5   2   5     1218.90     1244.88     20.59 o
   6   2   5       67.54       66.07      1.79 o
   7   2   5      135.02      109.41      3.15 o
   8   2   5      515.57      461.99      9.96 o
   9   2   5       29.05       30.98      2.54 o
  10   2   5      156.91      155.90      5.21 o
  -8   3   5       37.07       39.11      3.00 o
  -7   3   5       37.92       34.91      2.60 o
  -6   3   5      101.38       93.41      3.58 o
  -5   3   5      157.32      146.57      4.34 o
  -4   3   5     1922.42     1885.94     32.98 o
  -3   3   5      171.84      177.01      3.81 o
  -2   3   5      869.82      902.74     14.09 o
  -1   3   5      157.54      120.17      2.93 o
   0   3   5       61.29       88.03      2.33 o
   1   3   5      424.08      418.48      5.91 o
   2   3   5      441.59      445.98      5.45 o
   3   3   5      445.54      439.95      7.49 o
   4   3   5      259.52      245.90      3.73 o
   5   3   5     1132.09     1118.37     18.16 o
   6   3   5      305.41      316.97      5.30 o
   7   3   5      174.31      161.69      3.50 o
   8   3   5       65.67       56.45      3.07 o
   9   3   5       38.65       43.23      2.91 o
  10   3   5        0.92        3.10      1.66 o
  -7   4   5      192.82      195.51      5.85 o
  -6   4   5       14.85       15.38      1.84 o
  -5   4   5      250.33      231.62      9.51 o
  -4   4   5       36.72       39.48      2.31 o
  -3   4   5        2.52        2.42      0.81 o
  -2   4   5        1.64        2.29      0.68 o
  -1   4   5      629.88      576.92      8.37 o
   0   4   5      142.63      144.13      2.52 o
   1   4   5      386.20      375.75      5.55 o
   2   4   5      125.98      119.02      2.13 o
   3   4   5      540.00      530.46      6.03 o
   4   4   5       13.78       16.91      0.99 o
   5   4   5       68.51       67.62      1.92 o
   6   4   5      195.90      214.06      6.41 o
   7   4   5       35.80       32.95      1.92 o
   8   4   5      225.15      197.78      5.54 o
   9   4   5       37.21       33.99      3.69 o
  10   4   5      277.76      292.94      7.76 o
  -7   5   5        3.17        5.38      1.78 o
  -6   5   5       57.56       58.10      3.27 o
  -5   5   5      422.44      408.96      9.14 o
  -4   5   5      127.98      123.89      3.36 o
  -3   5   5       29.63       30.74      1.32 o
  -2   5   5      109.32      117.28      2.74 o
  -1   5   5      195.16      187.94      2.65 o
   0   5   5      774.63      776.11      8.52 o
   1   5   5      156.13      151.59      2.17 o
   2   5   5       70.58       65.51      1.23 o
   3   5   5      372.57      347.73      4.91 o
   4   5   5       12.52       16.14      1.02 o
   5   5   5       67.96       61.63      2.00 o
   6   5   5      154.36      174.34      4.15 o
   7   5   5        2.38        1.00      2.19 o
   8   5   5      145.69      131.70      4.46 o
   9   5   5      220.07      216.23      7.82 o
  -7   6   5      107.32      110.27      4.57 o
  -6   6   5       38.87       40.38      3.09 o
  -5   6   5       79.02       72.84      3.34 o
  -4   6   5      127.43      125.96      6.24 o
  -3   6   5      134.41      140.84      3.61 o
  -2   6   5      107.70      112.80      2.58 o
  -1   6   5      227.86      242.56      4.27 o
   0   6   5      306.02      289.14      4.29 o
   1   6   5      118.09      121.40      2.11 o
   2   6   5      301.74      273.35      4.12 o
   3   6   5      428.64      418.08      5.94 o
   4   6   5       32.78       36.33      1.65 o
   5   6   5       45.05       54.46      2.39 o
   6   6   5       69.47       90.26      3.40 o
   7   6   5      115.04      118.74      4.15 o
   8   6   5        9.77        6.79      1.72 o
   9   6   5       15.73       27.14      2.54 o
  -6   7   5       34.22       35.70      2.88 o
  -5   7   5      136.27      135.00      4.61 o
  -4   7   5      252.33      241.65      7.00 o
  -3   7   5      358.71      356.26     11.50 o
  -2   7   5      257.99      250.74      5.29 o
  -1   7   5      398.00      360.06      6.81 o
   0   7   5       91.84       90.13      3.00 o
   1   7   5      434.48      442.45      6.27 o
   2   7   5      703.44      676.89      9.07 o
   3   7   5      197.71      207.38      4.12 o
   4   7   5       89.38       95.37      2.53 o
   5   7   5      263.88      264.11      5.46 o
   6   7   5      341.59      329.78      6.44 o
   7   7   5      172.48      178.31      5.23 o
   8   7   5       23.69       24.95      2.40 o
   9   7   5       17.24       22.72      3.38 o
  -6   8   5      312.13      315.29      8.24 o
  -5   8   5       37.36       30.51      2.67 o
  -4   8   5       67.30       62.41      3.28 o
  -3   8   5       11.37       11.03      1.71 o
  -2   8   5      178.97      171.98      4.94 o
  -1   8   5       99.26       85.61      3.81 o
   0   8   5      342.91      343.02      5.75 o
   1   8   5       53.48       56.29      2.25 o
   2   8   5      527.05      531.29      9.77 o
   3   8   5      285.70      293.61      5.82 o
   4   8   5      156.28      153.25      3.91 o
   5   8   5        6.13        7.14      1.23 o
   6   8   5       63.97       69.16      2.36 o
   7   8   5      146.12      141.42      4.61 o
   8   8   5      264.07      271.65     13.31 o
  -5   9   5      122.09      112.77      4.57 o
  -4   9   5       80.23       93.87      4.01 o
  -3   9   5       11.72        8.74      1.83 o
  -2   9   5       59.00       40.36      2.60 o
  -1   9   5       98.09       89.73      4.93 o
   0   9   5       94.12       94.30      4.52 o
   1   9   5     1175.06     1165.85     21.06 o
   2   9   5      194.42      198.25      7.78 o
   3   9   5      220.92      227.18      5.70 o
   4   9   5       51.12       54.89      2.93 o
   5   9   5       46.89       44.76      3.06 o
   6   9   5        1.93        2.76      1.88 o
   7   9   5      127.41      124.79      8.28 o
  -5  10   5      143.23      159.36     12.33 o
  -4  10   5       80.94       67.17      4.86 o
  -3  10   5       27.87       33.55      3.66 o
  -2  10   5      157.92      141.91     11.12 o
  -1  10   5       41.75       41.38      3.54 o
   0  10   5       30.07       29.62      5.19 o
   1  10   5      379.15      391.49      8.60 o
   2  10   5      188.95      187.45      5.23 o
   3  10   5      184.21      190.99      5.28 o
   4  10   5       74.69       71.94      3.18 o
   5  10   5      220.43      233.12      8.03 o
   6  10   5        0.91        2.11      1.66 o
  -3  11   5      156.54      149.30     11.03 o
  -2  11   5      405.48      418.19     19.31 o
  -1  11   5      152.64      153.40      6.18 o
   0  11   5      108.66      115.92      5.22 o
   1  11   5       16.78       16.90      2.61 o
   2  11   5       41.19       37.87      4.38 o
   3  11   5      107.42      107.73      5.20 o
   4  11   5      115.56      122.41      5.61 o
   5  11   5       28.58       19.36      4.54 o
  -2  12   5       36.20       33.75      6.33 o
  -1  12   5       43.80       37.65      6.17 o
   0  12   5       15.83       21.26      5.03 o
   1  12   5       76.88       75.62      7.79 o
   2  12   5      262.49      255.01     10.22 o
   3  12   5      261.36      241.19      8.52 o
   4  12   5       37.31       39.64      3.78 o
  -2  -9   6      215.88      230.43     12.66 o
  -1  -9   6       59.05       63.80      8.68 o
   0  -9   6        3.45        5.59      2.01 o
   1  -9   6       31.51       35.16      3.61 o
   2  -9   6      174.32      191.08      7.40 o
   3  -9   6      319.85      309.46     14.44 o
   4  -9   6       42.47       44.06      3.95 o
  -3  -8   6       12.27       15.02      2.63 o
  -2  -8   6        8.25        8.59      2.24 o
  -1  -8   6      115.46      120.48      8.28 o
   0  -8   6      123.15      131.48      5.79 o
   1  -8   6       20.24       21.15      3.49 o
   2  -8   6      139.06      151.20      6.19 o
   3  -8   6        2.09        7.95      2.92 o
   4  -8   6       28.09       27.69      3.04 o
   5  -8   6      288.11      299.84      9.75 o
   6  -8   6      117.41      118.10      4.24 o
  -4  -7   6        4.57        4.11      1.94 o
  -3  -7   6       23.90       25.60      3.10 o
  -2  -7   6        6.33        5.83      1.89 o
  -1  -7   6      334.77      334.69     10.20 o
   0  -7   6      342.75      333.31     10.04 o
   1  -7   6      121.34      117.19      7.06 o
   2  -7   6      343.54      353.87     10.33 o
   3  -7   6      146.73      158.60      7.55 o
   4  -7   6        4.89        7.41      1.89 o
   5  -7   6       33.64       40.79      3.61 o
   6  -7   6      114.50      119.33      4.11 o
   7  -7   6       57.43       73.29      3.60 o
  -5  -6   6        4.31        2.60      2.60 o
  -4  -6   6       58.91       59.25      4.29 o
  -3  -6   6       77.59       78.73      4.64 o
  -2  -6   6       43.55       45.34      3.60 o
  -1  -6   6      390.83      378.29     10.83 o
   0  -6   6     1329.66     1300.05     29.47 o
   1  -6   6      168.04      169.68      6.14 o
   2  -6   6      209.17      220.37     21.99 o
   3  -6   6      219.40      233.65      7.40 o
   4  -6   6        9.44       13.31      2.07 o
   5  -6   6       18.42       17.94      3.08 o
   6  -6   6      187.81      187.80      7.93 o
   7  -6   6      368.37      361.94     10.00 o
   8  -6   6       17.80       21.22      2.69 o
  -6  -5   6      132.87      143.13      9.41 o
  -5  -5   6       45.19       46.74      5.84 o
  -4  -5   6      109.69      108.40      7.46 o
  -3  -5   6      417.19      410.61     11.56 o
  -2  -5   6      105.10      110.09      4.87 o
  -1  -5   6       58.03       61.45      3.61 o
   0  -5   6     1027.45      997.34     23.04 o
   1  -5   6        3.62        3.82      1.62 o
   2  -5   6       46.51       54.80      5.11 o
   3  -5   6      148.78      147.05      4.27 o
   4  -5   6        9.35       11.99      1.89 o
   5  -5   6       98.31      104.07      4.65 o
   6  -5   6      405.82      407.65      8.73 o
   7  -5   6      149.16      147.69      6.33 o
   8  -5   6        2.19        0.79      1.40 o
  -6  -4   6       20.44       23.98      2.22 o
  -5  -4   6       31.31       35.00      3.67 o
  -4  -4   6       30.92       41.30      3.32 o
  -3  -4   6      530.95      535.68     20.61 o
  -2  -4   6       34.98       28.56      3.89 o
  -1  -4   6       41.61       40.99      3.04 o
   0  -4   6       92.11       84.74      3.18 o
   1  -4   6        3.04        5.37      0.88 o
   2  -4   6       37.67       46.72      3.17 o
   3  -4   6       87.15       88.58      4.30 o
   4  -4   6      364.16      375.50      8.14 o
   5  -4   6       20.99       23.77      2.03 o
   6  -4   6       15.24       17.54      1.44 o
   7  -4   6      562.71      558.28     11.33 o
   8  -4   6       49.56       47.98      4.39 o
   9  -4   6      106.59      108.32     11.77 o
  -6  -3   6      125.53      119.39      6.19 o
  -5  -3   6      225.26      225.23      5.12 o
  -4  -3   6       62.00       69.74      3.28 o
  -3  -3   6        7.17        6.27      1.20 o
  -2  -3   6        4.68        4.45      1.00 o
  -1  -3   6     1710.15     1736.56     37.66 o
   0  -3   6      236.16      238.34      5.43 o
   1  -3   6      688.12      708.45     13.23 o
   2  -3   6      600.74      590.29      9.75 o
   3  -3   6      499.10      498.67      8.50 o
   4  -3   6      407.33      404.72     10.02 o
   5  -3   6       66.56       66.24      4.89 o
   6  -3   6       42.69       46.33      2.18 o
   7  -3   6      132.83      145.36      4.68 o
   8  -3   6       19.81       19.80      2.04 o
   9  -3   6       92.77       99.61      9.26 o
  -7  -2   6       15.07       14.23      1.72 o
  -6  -2   6      337.23      335.97      7.06 o
  -5  -2   6      644.42      625.15     11.05 o
  -4  -2   6       30.45       33.42      2.48 o
  -3  -2   6       87.36       92.61      2.83 o
  -2  -2   6        6.35        5.91      0.91 o
  -1  -2   6        7.15        4.51      0.89 o
   0  -2   6      310.31      330.15      8.52 o
   1  -2   6      807.76      796.04     14.54 o
   2  -2   6      564.66      580.92      9.51 o
   3  -2   6      278.51      271.43      5.14 o
   4  -2   6      505.31      503.74      8.45 o
   5  -2   6       16.78       12.04      1.87 o
   6  -2   6      199.35      196.83      5.04 o
   7  -2   6      117.82      118.52      3.85 o
   8  -2   6       26.56       32.04      2.36 o
   9  -2   6       17.29       16.22      1.99 o
  -7  -1   6      119.09      129.09      4.05 o
  -6  -1   6       19.82       25.48      1.90 o
  -5  -1   6      207.40      208.54      4.80 o
  -4  -1   6      145.58      153.53      4.83 o
  -3  -1   6      256.42      260.89      6.52 o
  -2  -1   6     1016.03     1063.00     16.87 o
  -1  -1   6       55.74       57.96      1.96 o
   0  -1   6       28.17       22.70      1.34 o
   1  -1   6      431.61      439.12      7.49 o
   2  -1   6      389.96      399.74      5.62 o
   3  -1   6        8.47        9.94      0.78 o
   4  -1   6      505.85      512.19      8.30 o
   5  -1   6      823.46      828.32     19.04 o
   6  -1   6       96.11       97.77      3.19 o
   7  -1   6       50.37       55.11      2.23 o
   8  -1   6      151.38      152.91      5.59 o
   9  -1   6        9.41        8.29      1.77 o
  10  -1   6      125.11      134.20      5.61 o
  -7   0   6        1.12        0.94      1.19 o
  -6   0   6       29.61       23.48      1.86 o
  -5   0   6       79.56       85.67      2.81 o
  -4   0   6       28.73       23.59      1.47 o
  -3   0   6      133.29      130.28      4.16 o
  -2   0   6     2151.48     2142.66     28.78 o
  -1   0   6      855.45      837.72     16.38 o
   0   0   6      292.47      272.94      4.47 o
   1   0   6      103.22       92.44      2.06 o
   2   0   6     1099.37     1067.26     13.35 o
   3   0   6      210.67      238.51      4.45 o
   4   0   6      503.33      480.43      7.88 o
   5   0   6      473.87      477.39     18.47 o
   6   0   6      174.55      181.64      4.65 o
   7   0   6      710.91      693.81     11.42 o
   8   0   6      420.81      414.16      9.17 o
   9   0   6      199.82      196.96      5.73 o
  10   0   6       46.04       53.04      3.39 o
  -7   1   6       20.86       22.27      2.20 o
  -6   1   6        5.82        5.64      1.23 o
  -5   1   6      321.33      329.24      6.68 o
  -4   1   6      180.15      180.32      4.87 o
  -3   1   6      220.97      220.86      4.51 o
  -2   1   6      686.18      667.87     13.26 o
  -1   1   6      433.19      403.90      6.09 o
   0   1   6      225.62      223.99      3.74 o
   1   1   6       64.30       51.42      1.65 o
   2   1   6      569.46      553.92     10.39 o
   3   1   6      811.43      809.16     14.70 o
   4   1   6      455.32      461.33      6.83 o
   5   1   6     2791.87     2755.10     46.07 o
   6   1   6      241.49      259.31      9.91 o
   7   1   6        2.45        3.68      1.08 o
   8   1   6       60.88       61.90      3.09 o
   9   1   6      188.19      187.30      5.58 o
  10   1   6       42.40       49.10      3.26 o
  -7   2   6       86.02       84.44      7.89 o
  -6   2   6       43.37       36.56      2.60 o
  -5   2   6      266.06      267.65      6.56 o
  -4   2   6      374.29      363.23     11.58 o
  -3   2   6      647.23      622.20     11.90 o
  -2   2   6      384.36      369.56      7.37 o
  -1   2   6      986.14     1034.29     14.07 o
   0   2   6        2.97        1.31      0.88 o
   1   2   6       71.30       89.53      2.58 o
   2   2   6     2154.98     2121.13     31.30 o
   3   2   6      603.67      630.03     10.50 o
   4   2   6      270.61      270.91      4.83 o
   5   2   6     1128.27     1119.38     19.72 o
   6   2   6      162.54      169.66      6.98 o
   7   2   6       57.85       62.40      2.89 o
   8   2   6       19.36       24.50      2.16 o
   9   2   6       96.57       97.38      5.40 o
  10   2   6        2.43        4.87      1.74 o
  -7   3   6      156.27      152.56      5.08 o
  -6   3   6       42.32       44.57      2.81 o
  -5   3   6      500.13      503.33     10.66 o
  -4   3   6      937.42      940.84     17.64 o
  -3   3   6       27.19       25.70      1.75 o
  -2   3   6      428.70      438.24      8.66 o
  -1   3   6       64.37       55.19      1.57 o
   0   3   6     1086.64     1090.10     16.98 o
   1   3   6       15.17       16.29      0.74 o
   2   3   6      542.07      511.67     12.59 o
   3   3   6      103.96      104.76      1.94 o
   4   3   6      237.28      254.94      4.25 o
   5   3   6      574.33      562.66      9.40 o
   6   3   6      641.85      573.71     17.39 o
   7   3   6      166.30      158.52      4.65 o
   8   3   6       34.05       35.07      2.55 o
   9   3   6       87.07       80.21      3.83 o
  10   3   6        1.42        0.30      1.73 o
  -7   4   6      402.86      402.96      9.70 o
  -6   4   6      121.35      109.83      4.11 o
  -5   4   6       98.83       95.20      3.55 o
  -4   4   6       38.97       40.02      2.39 o
  -3   4   6       80.76       83.61      3.00 o
  -2   4   6       48.12       43.59      2.12 o
  -1   4   6     1103.54     1165.09     17.94 o
   0   4   6     1826.03     1862.11     25.24 o
   1   4   6      518.66      526.48      6.88 o
   2   4   6      797.01      797.66     10.13 o
   3   4   6      543.37      553.97      8.13 o
   4   4   6       21.94       25.62      1.33 o
   5   4   6      165.57      166.78      3.79 o
   6   4   6      560.16      447.34      9.32 o
   7   4   6      498.53      470.50     15.96 o
   8   4   6       44.80       36.86      2.65 o
   9   4   6      628.29      624.36     16.80 o
  -7   5   6      132.05      121.62      4.75 o
  -6   5   6       15.29       18.38      2.15 o
  -5   5   6       89.40       91.55      3.60 o
  -4   5   6      256.13      251.25      6.31 o
  -3   5   6      140.26      134.26      6.07 o
  -2   5   6       71.99       71.82      3.65 o
  -1   5   6      366.30      382.50      7.92 o
   0   5   6     1029.91     1074.28     14.67 o
   1   5   6      318.35      338.12      5.34 o
   2   5   6      725.07      734.46     10.45 o
   3   5   6     1761.07     1696.19     22.80 o
   4   5   6      174.13      181.55      3.45 o
   5   5   6      402.03      383.87      5.57 o
   6   5   6       49.88       61.04      2.51 o
   7   5   6      325.64      304.28      7.31 o
   8   5   6      118.42      140.96      5.75 o
   9   5   6      255.21      249.07      9.06 o
  -6   6   6        8.65       13.36      2.50 o
  -5   6   6       20.36       19.51      2.16 o
  -4   6   6      248.85      237.85      6.21 o
  -3   6   6      157.61      145.99      4.40 o
  -2   6   6      313.30      314.93      5.80 o
  -1   6   6       89.90       81.48      2.17 o
   0   6   6      887.61      884.05     12.52 o
   1   6   6       21.40       18.82      0.97 o
   2   6   6      841.05      821.78      9.86 o
   3   6   6       54.00       49.54      1.54 o
   4   6   6      236.19      228.23      4.24 o
   5   6   6        1.59        3.82      0.95 o
   6   6   6      338.98      335.44      7.64 o
   7   6   6      349.59      337.68      6.74 o
   8   6   6       10.23        7.87      2.12 o
   9   6   6       19.72       20.65      3.22 o
  -6   7   6        8.29        6.28      2.46 o
  -5   7   6       30.36       37.65      2.88 o
  -4   7   6       12.94       10.29      1.77 o
  -3   7   6      232.77      224.81      5.98 o
  -2   7   6      204.77      183.57      4.38 o
  -1   7   6      232.48      216.08      4.78 o
   0   7   6      103.41      104.86      3.04 o
   1   7   6       22.44       24.88      1.41 o
   2   7   6      615.47      616.75      8.47 o
   3   7   6      158.48      158.72      4.07 o
   4   7   6        3.83        3.65      0.95 o
   5   7   6      231.55      227.73      4.99 o
   6   7   6       60.19       62.61      3.14 o
   7   7   6      296.77      295.41     11.27 o
   8   7   6        8.73        6.77      1.81 o
  -5   8   6       26.48       23.45      2.49 o
  -4   8   6       16.15       16.79      2.14 o
  -3   8   6      189.48      186.30      5.44 o
  -2   8   6        1.25        0.51      1.57 o
  -1   8   6       11.00        7.20      1.51 o
   0   8   6      200.06      195.14      4.57 o
   1   8   6        1.11        1.56      0.80 o
   2   8   6      294.06      286.60      4.67 o
   3   8   6       87.93       92.05      3.99 o
   4   8   6      105.25      106.07      3.20 o
   5   8   6       82.41       80.13      2.86 o
   6   8   6        6.82        9.14      1.73 o
   7   8   6      128.58      120.84      4.22 o
   8   8   6        1.12        1.02      1.61 o
  -5   9   6      133.42      139.19      5.19 o
  -4   9   6       71.49       78.08      3.90 o
  -3   9   6       40.22       44.75      3.02 o
  -2   9   6       45.42       50.73      3.12 o
  -1   9   6        4.53        4.01      1.44 o
   0   9   6      204.84      193.15      5.34 o
   1   9   6       51.62       57.20      2.90 o
   2   9   6      215.62      220.51      5.89 o
   3   9   6      226.80      227.03      5.06 o
   4   9   6      584.86      570.12     11.61 o
   5   9   6       70.89       69.49      3.22 o
   6   9   6       89.40      107.40      3.80 o
   7   9   6       19.76       20.60      2.73 o
  -4  10   6        0.92       -1.34      2.64 o
  -3  10   6       81.37       79.61      8.36 o
  -2  10   6       54.11       50.77      4.46 o
  -1  10   6       16.95       17.02      3.00 o
   0  10   6      300.23      281.82      8.81 o
   1  10   6      504.04      501.49     13.21 o
   2  10   6       32.83       33.22      2.45 o
   3  10   6      108.31      109.10      3.90 o
   4  10   6       71.42       72.09      4.22 o
   5  10   6       76.13       77.39      3.42 o
   6  10   6       25.72       33.02      2.39 o
  -3  11   6       18.15       23.38      3.66 o
  -2  11   6      151.34      160.51      7.22 o
  -1  11   6       18.11       17.89      6.00 o
   0  11   6      334.36      320.88     15.09 o
   1  11   6      111.81      100.08      4.95 o
   2  11   6       62.32       58.03      4.71 o
   3  11   6        2.76        4.14      1.59 o
   4  11   6        7.71        9.13      1.82 o
   5  11   6       19.57       30.00      3.26 o
  -1  12   6       58.44       53.39      7.46 o
   0  12   6      102.77      119.76      9.57 o
   1  12   6      295.45      315.79     15.58 o
   2  12   6      102.36      110.67      8.76 o
   3  12   6       25.48       16.07      4.22 o
   1  -9   7       16.81       19.22      3.09 o
   2  -9   7       46.66       47.42      4.24 o
  -2  -8   7       21.46       23.52      3.15 o
  -1  -8   7      164.60      166.16      7.05 o
   0  -8   7       75.32       72.86      6.98 o
   1  -8   7       26.14       33.19      3.49 o
   2  -8   7       82.01       80.01      4.85 o
   3  -8   7       97.49       93.30      4.93 o
   4  -8   7      293.93      271.73      9.17 o
   5  -8   7       92.99       93.55      5.15 o
  -3  -7   7      171.04      189.32      7.55 o
  -2  -7   7       67.40       71.38      4.88 o
  -1  -7   7      108.07      112.75     10.95 o
   0  -7   7      144.33      149.87      6.31 o
   1  -7   7      436.15      443.80     12.62 o
   2  -7   7      317.08      312.70      9.75 o
   3  -7   7      351.81      324.02      9.91 o
   4  -7   7      373.17      340.70     10.37 o
   5  -7   7       29.00       26.25      3.14 o
   6  -7   7       50.59       54.77      4.95 o
  -4  -6   7       99.55      101.91      7.95 o
  -3  -6   7      197.19      222.18      8.28 o
  -2  -6   7      104.01      107.71      5.15 o
  -1  -6   7      123.77      129.09      5.67 o
   0  -6   7       75.02       86.56      4.48 o
   1  -6   7      301.56      301.92      9.29 o
   2  -6   7       94.90       88.56      4.29 o
   3  -6   7      273.77      272.48      8.53 o
   4  -6   7      233.51      225.18     15.90 o
   5  -6   7       15.05       13.72      2.33 o
   6  -6   7       87.65       99.25      5.10 o
   7  -6   7      103.38      110.19      7.95 o
  -5  -5   7       19.48       22.63      3.38 o
  -4  -5   7        7.49        9.57      3.25 o
  -3  -5   7      101.12       98.02      7.30 o
  -2  -5   7      183.12      199.60      9.57 o
  -1  -5   7      360.87      356.39     11.68 o
   0  -5   7      369.31      355.68     10.21 o
   1  -5   7       34.04       33.32      7.06 o
   2  -5   7       21.99       22.47      2.40 o
   3  -5   7      149.77      139.17      5.10 o
   4  -5   7      111.48      115.16      7.30 o
   5  -5   7      101.43      105.30      7.14 o
   6  -5   7      153.58      149.52      6.14 o
   7  -5   7       76.17       84.38      6.65 o
   8  -5   7      184.54      183.18      6.47 o
  -5  -4   7        0.74       -1.08      1.79 o
  -4  -4   7        3.94        0.82      1.55 o
  -3  -4   7      143.94      129.26      5.36 o
  -2  -4   7      289.61      268.89     12.50 o
  -1  -4   7     1090.08     1078.19     24.75 o
   0  -4   7       14.48       13.87      2.01 o
   1  -4   7      213.67      230.59     12.41 o
   2  -4   7        1.57        1.37      0.93 o
   3  -4   7        3.82        6.92      1.08 o
   4  -4   7      232.47      236.47      5.98 o
   5  -4   7      238.85      240.48     10.09 o
   6  -4   7      338.41      329.83     11.61 o
   7  -4   7      466.97      460.09      9.78 o
   8  -4   7      222.62      220.01      6.04 o
  -6  -3   7       76.55       78.10      3.26 o
  -5  -3   7      117.92      117.29      4.59 o
  -4  -3   7       89.38       87.49      5.01 o
  -3  -3   7       49.57       55.48      3.29 o
  -2  -3   7       56.23       54.66      2.57 o
  -1  -3   7      104.48      115.12      4.40 o
   0  -3   7      546.81      553.20     13.55 o
   1  -3   7      395.89      424.11      8.76 o
   2  -3   7      575.40      596.61     10.04 o
   3  -3   7      152.12      170.73      3.91 o
   4  -3   7      408.88      409.68      8.77 o
   5  -3   7      461.39      457.10      9.83 o
   6  -3   7      313.18      302.38      9.12 o
   7  -3   7       65.44       62.39      2.95 o
   8  -3   7       53.92       54.24      3.01 o
   9  -3   7       56.18       56.61      3.34 o
  -6  -2   7      270.69      273.97      6.31 o
  -5  -2   7      104.77      117.35      4.57 o
  -4  -2   7      128.66      136.13      5.89 o
  -3  -2   7      328.59      323.13      7.95 o
  -2  -2   7        1.91        2.08      0.94 o
  -1  -2   7      371.09      384.63      7.20 o
   0  -2   7        6.53        7.51      1.17 o
   1  -2   7       58.41       56.56      1.79 o
   2  -2   7      576.37      545.25      7.54 o
   3  -2   7      172.84      174.61      3.46 o
   4  -2   7      414.91      420.55      8.87 o
   5  -2   7      118.47      128.30      4.98 o
   6  -2   7      457.76      457.46     12.22 o
   7  -2   7       71.80       73.86      2.55 o
   8  -2   7       70.24       73.37      3.37 o
   9  -2   7        0.87       -0.44      1.46 o
  -6  -1   7      129.94      124.86      4.36 o
  -5  -1   7       68.79       77.40      3.08 o
  -4  -1   7       38.00       38.53      2.76 o
  -3  -1   7        2.95        2.09      1.12 o
  -2  -1   7      133.84      137.11      4.31 o
  -1  -1   7       66.73       65.14      2.25 o
   0  -1   7       83.50       82.78      2.45 o
   1  -1   7      476.39      444.44      7.73 o
   2  -1   7      334.62      318.49      4.82 o
   3  -1   7      151.51      150.81      3.04 o
   4  -1   7       64.40       56.69      3.73 o
   5  -1   7       24.29       24.36      2.52 o
   6  -1   7      132.17      125.89      5.26 o
   7  -1   7      102.24      101.50      4.95 o
   8  -1   7      149.30      147.23      5.79 o
   9  -1   7      578.49      567.51     14.11 o
  -6   0   7      101.83      103.83      3.49 o
  -5   0   7       20.82       22.70      1.73 o
  -4   0   7       45.27       45.39      2.95 o
  -3   0   7        1.99        3.10      1.12 o
  -2   0   7       13.42       14.81      1.61 o
  -1   0   7       64.82       66.33      2.07 o
   0   0   7      458.37      466.90      7.13 o
   1   0   7      893.19      918.64     12.88 o
   2   0   7      428.04      411.31      6.44 o
   3   0   7       41.91       40.08      1.67 o
   4   0   7       14.56       12.95      1.41 o
   5   0   7      605.74      586.30     14.34 o
   6   0   7      670.21      632.43     12.15 o
   7   0   7      169.24      175.69      5.26 o
   8   0   7      333.72      306.86     17.40 o
   9   0   7      359.80      357.01      9.98 o
  -6   1   7      153.72      149.70      4.85 o
  -5   1   7      194.36      189.09      4.68 o
  -4   1   7        4.53        3.99      0.99 o
  -3   1   7      252.58      248.77     10.71 o
  -2   1   7       54.63       52.73      2.95 o
  -1   1   7      363.35      380.62      8.42 o
   0   1   7      355.02      392.53      6.10 o
   1   1   7      211.79      220.05      4.40 o
   2   1   7      188.75      195.13      5.33 o
   3   1   7      729.36      788.00     14.57 o
   4   1   7      455.01      456.95     11.47 o
   5   1   7      111.63      117.11      4.70 o
   6   1   7      132.30      138.76      9.22 o
   7   1   7       29.59       29.17      2.16 o
   8   1   7      111.32      107.45      3.26 o
   9   1   7       81.05       90.74      5.28 o
  10   1   7       79.97       76.26      3.91 o
  -6   2   7       24.41       25.07      2.24 o
  -5   2   7       79.10       80.42      4.34 o
  -4   2   7      977.84     1008.41     26.96 o
  -3   2   7     1193.24     1214.23     21.88 o
  -2   2   7      971.11      985.39     23.15 o
  -1   2   7      337.27      322.54      9.03 o
   0   2   7       82.15       99.56      4.04 o
   1   2   7       43.11       41.29      1.82 o
   2   2   7      209.05      208.72      4.86 o
   3   2   7      211.16      196.29      3.09 o
   4   2   7     1214.80     1234.01     22.07 o
   5   2   7      467.90      466.48      9.20 o
   6   2   7      392.81      402.40     12.00 o
   7   2   7      228.68      230.87      5.87 o
   8   2   7        1.17        0.83      1.10 o
   9   2   7       53.15       57.74      3.38 o
  10   2   7        4.46        6.60      2.63 o
  -6   3   7        7.29       10.43      2.27 o
  -5   3   7      881.35      836.60     16.48 o
  -4   3   7      134.96      141.34      4.28 o
  -3   3   7      351.42      364.81      7.94 o
  -2   3   7       88.61       80.47      2.76 o
  -1   3   7      209.11      182.15      6.07 o
   0   3   7        4.99        6.58      2.27 o
   1   3   7      211.32      208.10      3.48 o
   2   3   7      337.51      311.74      4.90 o
   3   3   7      615.86      624.26     10.41 o
   4   3   7     1330.62     1296.31     19.59 o
   5   3   7      176.27      182.60      6.49 o
   6   3   7      173.56      189.36      6.32 o
   7   3   7       32.08       33.84      2.37 o
   8   3   7       67.48       72.95      5.25 o
   9   3   7       24.63       25.06      2.40 o
  -6   4   7      140.76      129.13      4.85 o
  -5   4   7        3.98        2.69      1.86 o
  -4   4   7      118.17      116.73     10.34 o
  -3   4   7       34.27       33.94      2.17 o
  -2   4   7       47.51       57.43      3.09 o
  -1   4   7      190.80      193.54      4.72 o
   0   4   7      152.37      145.19      3.69 o
   1   4   7      460.36      458.40      7.55 o
   2   4   7      891.73      908.84     13.98 o
   3   4   7      528.78      538.68      8.45 o
   4   4   7      687.17      685.13     14.57 o
   5   4   7      132.70      135.29      3.95 o
   6   4   7      181.68      180.71      5.72 o
   7   4   7        5.73        3.37      1.48 o
   8   4   7      104.43      106.88      3.38 o
   9   4   7      434.15      445.19     10.19 o
  -6   5   7       47.96       46.08      3.17 o
  -5   5   7      152.29      142.49      4.77 o
  -4   5   7      140.86      135.83      4.42 o
  -3   5   7      155.54      157.21      4.56 o
  -2   5   7       32.09       31.27      2.04 o
  -1   5   7      572.84      575.08     11.27 o
   0   5   7      230.07      226.76     10.05 o
   1   5   7      209.43      215.12      6.18 o
   2   5   7     1165.36     1173.08     17.90 o
   3   5   7      577.27      584.57     10.04 o
   4   5   7      362.22      372.06      6.79 o
   5   5   7      150.92      153.31      4.37 o
   6   5   7       70.64       93.24      5.30 o
   7   5   7       92.92       89.72      5.81 o
   8   5   7      135.72      139.25      3.98 o
   9   5   7       12.98        7.28      1.90 o
  -6   6   7       16.52       17.85      2.68 o
  -5   6   7       35.74       36.32      2.84 o
  -4   6   7      140.46      139.02      4.61 o
  -3   6   7      438.69      427.14      9.39 o
  -2   6   7      246.82      265.24     11.65 o
  -1   6   7     1615.84     1534.92     27.32 o
   0   6   7      431.37      432.82     10.10 o
   1   6   7      610.74      600.36     11.71 o
   2   6   7       47.91       46.65      1.98 o
   3   6   7        3.15        3.58      1.00 o
   4   6   7      103.22      109.31      3.12 o
   5   6   7      170.08      166.03      5.63 o
   6   6   7      857.67      794.51     15.26 o
   7   6   7      305.51      292.24      8.31 o
   8   6   7      101.53       92.65      3.77 o
   9   6   7       76.08       72.03      3.93 o
  -5   7   7       18.85       17.79      2.30 o
  -4   7   7       43.37       36.34      2.73 o
  -3   7   7      249.22      245.27      7.78 o
  -2   7   7      505.59      484.35     18.31 o
  -1   7   7      152.15      164.35      4.77 o
   0   7   7      513.00      521.71     10.69 o
   1   7   7        8.23        7.71      1.53 o
   2   7   7      135.68      133.37      3.11 o
   3   7   7      162.06      165.77      4.03 o
   4   7   7      388.11      394.04      9.37 o
   5   7   7       70.25       64.21      2.62 o
   6   7   7      631.27      605.24     12.29 o
   7   7   7      201.56      195.89      5.72 o
   8   7   7      213.25      201.73      5.69 o
  -5   8   7       25.73       21.27      4.40 o
  -4   8   7       77.77       81.55      3.89 o
  -3   8   7      189.91      195.26      5.75 o
  -2   8   7       29.01       18.87      3.15 o
  -1   8   7      127.20      128.78      5.94 o
   0   8   7       53.14       55.39      4.26 o
   1   8   7      482.00      467.95      9.92 o
   2   8   7      145.00      148.28      3.40 o
   3   8   7      208.27      221.18      4.96 o
   4   8   7      324.65      332.36      6.62 o
   5   8   7      125.82      121.21      3.55 o
   6   8   7      180.19      171.44      8.74 o
   7   8   7      139.78      137.04      7.29 o
   8   8   7      145.76      160.59      5.34 o
  -4   9   7       22.43       21.36      2.54 o
  -3   9   7       76.49       86.82      4.01 o
  -2   9   7       61.58       53.95      3.16 o
  -1   9   7       16.74       19.59      2.10 o
   0   9   7        2.31        1.98      1.43 o
   1   9   7      118.05      122.66      6.01 o
   2   9   7       86.35       86.42      3.56 o
   3   9   7       95.81       95.05      3.14 o
   4   9   7      325.98      326.05      6.67 o
   5   9   7      142.69      159.51      5.83 o
   6   9   7       53.52       55.66      3.29 o
   7   9   7       39.84       39.32      2.73 o
  -3  10   7       17.69       17.72      2.39 o
  -2  10   7      112.40      126.60      4.65 o
  -1  10   7       64.52       63.53      4.64 o
   0  10   7       55.72       62.69      4.40 o
   1  10   7       41.88       46.83      3.86 o
   2  10   7        4.08       -0.75      2.06 o
   3  10   7        2.24       -0.15      1.33 o
   4  10   7      149.69      149.41      5.19 o
   5  10   7       36.45       44.39      2.88 o
   6  10   7       10.84       10.48      3.57 o
  -2  11   7        7.04        3.33      2.91 o
  -1  11   7       32.30       25.42      3.62 o
   0  11   7        9.76       13.18      2.96 o
   1  11   7       51.38       50.17      4.09 o
   2  11   7      182.10      184.60      7.06 o
   3  11   7       13.26       11.47      2.65 o
   4  11   7        7.07        9.81      1.97 o
   5  11   7       55.56       60.01      3.45 o
   0  12   7       39.16       29.06      3.69 o
   1  12   7      159.26      171.53      6.94 o
   2  12   7       45.63       44.86      4.01 o
   3  12   7       22.42       26.13      5.19 o
   1  -8   8       10.03       11.23      2.58 o
   2  -8   8       13.23        8.76      3.73 o
   3  -8   8      123.86      134.71      6.30 o
  -1  -7   8       28.18       24.92      3.27 o
   0  -7   8      102.26       99.69      7.14 o
   1  -7   8      186.86      197.65     10.71 o
   2  -7   8       80.62       74.32      5.11 o
   3  -7   8      261.03      259.60      8.76 o
   4  -7   8       80.76       87.17      5.07 o
   5  -7   8       16.81       18.78      2.86 o
  -3  -6   8      154.28      161.30     10.22 o
  -2  -6   8      136.23      135.22      6.12 o
  -1  -6   8       59.73       64.97      4.59 o
   0  -6   8      287.48      313.18      9.92 o
   1  -6   8      167.15      183.21      6.94 o
   2  -6   8       79.96       88.23      4.53 o
   3  -6   8      291.68      274.20      8.76 o
   4  -6   8       21.46       27.93      3.04 o
   5  -6   8       71.92       71.38      4.80 o
   6  -6   8      161.39      160.32      6.82 o
  -4  -5   8      108.01      118.87      6.37 o
  -3  -5   8      312.81      310.11     14.93 o
  -2  -5   8      176.73      184.51     10.55 o
  -1  -5   8      411.84      423.76     12.14 o
   0  -5   8      277.70      289.39     11.03 o
   1  -5   8       94.31      104.10      4.82 o
   2  -5   8        2.37        3.53      1.88 o
   3  -5   8       83.05       71.97      4.11 o
   4  -5   8      152.06      139.44      5.73 o
   5  -5   8      172.94      168.12      8.52 o
   6  -5   8       88.04       82.86      5.21 o
   7  -5   8      256.90      268.41     12.98 o
  -4  -4   8      170.48      168.96      7.51 o
  -3  -4   8      131.45      135.45      6.41 o
  -2  -4   8      267.78      278.31     13.14 o
  -1  -4   8       36.31       22.39      3.89 o
   0  -4   8       39.98       43.72      5.36 o
   1  -4   8      417.62      414.14     11.35 o
   2  -4   8       92.42       89.28      4.21 o
   3  -4   8      592.50      531.02     20.04 o
   4  -4   8      312.92      297.07      8.94 o
   5  -4   8      117.72      119.53      5.27 o
   6  -4   8      153.44      151.41      8.60 o
   7  -4   8      208.90      207.88      7.69 o
   8  -4   8      160.75      167.07      5.20 o
  -5  -3   8      141.58      137.36     13.23 o
  -4  -3   8        4.27        3.17      2.01 o
  -3  -3   8      114.02      119.51      4.53 o
  -2  -3   8      141.96      146.91      6.82 o
  -1  -3   8       23.64       25.48      1.84 o
   0  -3   8      273.56      284.26      8.20 o
   1  -3   8      374.47      376.45      7.05 o
   2  -3   8       35.23       42.46      2.06 o
   3  -3   8      333.21      330.52      7.66 o
   4  -3   8      363.15      355.81      8.09 o
   5  -3   8      251.95      256.58      6.62 o
   6  -3   8       83.20       92.01      4.69 o
   7  -3   8      125.52      124.72      5.72 o
   8  -3   8       38.63       38.01      2.66 o
  -5  -2   8       18.84       16.05      2.20 o
  -4  -2   8       54.58       53.85      3.42 o
  -3  -2   8      176.82      178.12      7.66 o
  -2  -2   8      868.49      876.83     17.48 o
  -1  -2   8      156.18      159.80      4.06 o
   0  -2   8        4.71        4.86      1.01 o
   1  -2   8      230.75      245.83      5.13 o
   2  -2   8        1.99        1.13      0.63 o
   3  -2   8       82.73       97.73      2.53 o
   4  -2   8      261.22      247.93      6.15 o
   5  -2   8      693.95      707.23     17.15 o
   6  -2   8       91.93       93.19      7.38 o
   7  -2   8        3.82        1.42      1.75 o
   8  -2   8       47.95       49.58      2.96 o
   9  -2   8       71.03       70.49      3.66 o
  -5  -1   8       25.81       27.48      2.68 o
  -4  -1   8        6.84        6.83      1.64 o
  -3  -1   8        1.81        0.02      1.15 o
  -2  -1   8      893.01      898.22     17.80 o
  -1  -1   8      441.61      426.85      9.50 o
   0  -1   8       86.59       93.48      2.41 o
   1  -1   8      509.57      526.63      8.12 o
   2  -1   8      200.94      222.63      4.19 o
   3  -1   8        1.32        3.11      0.74 o
   4  -1   8      115.68      111.67      4.57 o
   5  -1   8      195.32      190.20      7.87 o
   6  -1   8       15.93       17.36      2.40 o
   7  -1   8      374.74      370.84     30.18 o
   8  -1   8      304.82      306.57      7.94 o
   9  -1   8       56.98       52.69      3.28 o
  -6   0   8        3.79        5.39      1.38 o
  -5   0   8      118.77      119.75      4.88 o
  -4   0   8       76.00       80.38      4.56 o
  -3   0   8       32.02       34.09      2.62 o
  -2   0   8      289.11      292.02      7.35 o
  -1   0   8      180.27      186.38      5.22 o
   0   0   8      106.70      114.00      2.65 o
   1   0   8      771.45      769.01     11.17 o
   2   0   8      152.29      150.64      8.79 o
   3   0   8      163.29      173.12      3.86 o
   4   0   8       39.29       43.49      4.95 o
   5   0   8      837.99      811.10     19.21 o
   6   0   8      322.55      299.76      9.11 o
   7   0   8        5.33        6.37      1.51 o
   8   0   8      257.96      264.77      7.24 o
   9   0   8       58.96       59.35      3.34 o
  -6   1   8       46.72       47.18      3.10 o
  -5   1   8       72.31       77.95      3.13 o
  -4   1   8       82.43       84.00      3.82 o
  -3   1   8        3.19        2.93      1.36 o
  -2   1   8       28.54       29.01      2.31 o
  -1   1   8      770.84      786.05     15.63 o
   0   1   8        9.29        9.91      1.05 o
   1   1   8       85.49       73.69      2.29 o
   2   1   8      571.86      574.81     11.23 o
   3   1   8      245.78      268.94      5.38 o
   4   1   8       44.76       42.48      5.36 o
   5   1   8      325.92      331.58      9.45 o
   6   1   8       34.46       38.70      5.36 o
   7   1   8       20.81       21.38      1.98 o
   8   1   8      356.80      359.62      8.39 o
   9   1   8       46.61       47.78      4.26 o
  -6   2   8        8.98        9.80      1.85 o
  -5   2   8       15.18       18.38      2.02 o
  -4   2   8      710.14      743.80     14.66 o
  -3   2   8       75.05       71.55      4.33 o
  -2   2   8       53.31       52.93      3.74 o
  -1   2   8       94.62       87.00      4.16 o
   0   2   8      134.01      125.36      4.92 o
   1   2   8       12.79       15.46      1.38 o
   2   2   8       74.23       78.05      2.73 o
   3   2   8        3.55        6.17      1.41 o
   4   2   8      297.86      288.01     11.52 o
   5   2   8       69.37       70.67      3.72 o
   6   2   8      352.39      361.74      8.75 o
   7   2   8       64.54       63.07      4.11 o
   8   2   8      248.93      243.22      6.46 o
   9   2   8       25.96       24.36      2.45 o
  -6   3   8      110.39      101.93      4.24 o
  -5   3   8       35.84       33.68      2.66 o
  -4   3   8        0.93        1.55      1.47 o
  -3   3   8        5.81        6.11      1.21 o
  -2   3   8       64.04       65.68      7.22 o
  -1   3   8      291.75      270.34      8.29 o
   0   3   8      343.25      345.62      9.74 o
   1   3   8      156.58      158.54      4.86 o
   2   3   8      152.42      155.66      5.90 o
   3   3   8      458.95      468.77      8.36 o
   4   3   8      128.98      131.25      7.46 o
   5   3   8        1.35        1.45      1.10 o
   6   3   8      413.43      383.84      8.34 o
   7   3   8       73.23       66.16      3.12 o
   8   3   8       46.30       40.52      3.28 o
   9   3   8      168.79      160.19      6.05 o
  -6   4   8       74.17       81.43      4.03 o
  -5   4   8        1.05        0.78      1.98 o
  -4   4   8      445.65      427.39      9.56 o
  -3   4   8      195.22      204.64      5.40 o
  -2   4   8        1.84        4.40      1.05 o
  -1   4   8       49.59       49.96      6.49 o
   0   4   8      248.69      261.68      8.01 o
   1   4   8      171.05      174.43      6.02 o
   2   4   8      101.31      104.13      3.29 o
   3   4   8     2928.30     2929.12     38.46 o
   4   4   8      159.49      162.69      3.96 o
   5   4   8      286.75      272.50      6.34 o
   6   4   8      126.02      127.90      4.74 o
   7   4   8        4.70        4.20      1.43 o
   8   4   8       35.07       41.41      4.28 o
   9   4   8      244.42      243.22      6.84 o
  -5   5   8       48.08       49.10      3.54 o
  -4   5   8      554.31      537.71     11.60 o
  -3   5   8      376.29      378.04     12.68 o
  -2   5   8      174.14      172.84      4.84 o
  -1   5   8        1.06        0.79      0.89 o
   0   5   8      477.94      471.69      9.56 o
   1   5   8      182.60      184.53      4.67 o
   2   5   8     1099.36     1149.78     17.68 o
   3   5   8      755.09      775.73     11.32 o
   4   5   8      671.01      666.77     11.09 o
   5   5   8       16.64        8.01      1.49 o
   6   5   8      157.98      171.74      4.93 o
   7   5   8       99.63       99.02      3.86 o
   8   5   8       29.00       31.06      2.61 o
   9   5   8       47.29       49.44      3.62 o
  -5   6   8       90.24       89.28      4.00 o
  -4   6   8      104.96       97.65      4.04 o
  -3   6   8      302.88      302.70      7.52 o
  -2   6   8      252.41      237.02      6.13 o
  -1   6   8      200.69      187.55      5.11 o
   0   6   8      204.69      198.02      5.15 o
   1   6   8      643.97      629.27     12.34 o
   2   6   8      404.12      391.97      8.43 o
   3   6   8      609.50      623.41      9.49 o
   4   6   8       97.71      108.53      3.18 o
   5   6   8       65.54       56.37      2.95 o
   6   6   8       36.84       38.18      2.62 o
   7   6   8      279.25      279.68      7.12 o
   8   6   8      117.93      115.73      4.48 o
  -5   7   8        0.66       -0.59      3.43 o
  -4   7   8       18.56       16.82      2.20 o
  -3   7   8      191.01      167.42      5.90 o
  -2   7   8      170.55      166.36      5.01 o
  -1   7   8        8.07        6.66      1.47 o
   0   7   8      148.09      145.47      4.46 o
   1   7   8      161.83      170.45      4.90 o
   2   7   8      148.56      145.73      4.93 o
   3   7   8      262.76      268.49      5.64 o
   4   7   8      244.77      241.44      5.28 o
   5   7   8      105.40      102.40      3.82 o
   6   7   8       10.85       16.03      2.01 o
   7   7   8      248.33      236.18      7.33 o
   8   7   8       92.69       87.73      3.38 o
  -4   8   8      151.17      147.71      5.20 o
  -3   8   8       71.83       76.85      4.00 o
  -2   8   8      262.18      270.16      7.10 o
  -1   8   8       88.69       81.90      5.83 o
   0   8   8       72.29       70.96      3.41 o
   1   8   8      175.83      166.24      6.52 o
   2   8   8       64.79       65.27      3.54 o
   3   8   8      126.97      127.86      3.71 o
   4   8   8      771.20      753.41     12.72 o
   5   8   8      365.23      356.03     10.14 o
   6   8   8      282.72      292.01      7.39 o
   7   8   8       75.43       65.57      3.66 o
  -3   9   8      146.38      141.60      5.16 o
  -2   9   8      342.17      330.91      8.36 o
  -1   9   8      139.51      151.84      5.09 o
   0   9   8       29.93       27.49      3.77 o
   1   9   8      485.10      480.01     11.13 o
   2   9   8       32.37       33.07      2.21 o
   3   9   8      201.14      204.40      8.32 o
   4   9   8      233.84      244.89      5.57 o
   5   9   8      838.35      867.27     27.18 o
   6   9   8       10.17        3.85      1.78 o
   7   9   8      145.01      150.25      7.30 o
  -2  10   8      299.70      305.75      8.06 o
  -1  10   8       96.36       91.64      4.17 o
   0  10   8      144.78      145.33      9.04 o
   1  10   8      106.10       96.71      4.07 o
   2  10   8       70.88       73.61      6.41 o
   3  10   8       76.65       71.69      4.48 o
   4  10   8       19.58       23.89      2.98 o
   5  10   8       13.31        9.61      2.24 o
   6  10   8       84.44       85.47      4.87 o
  -1  11   8       21.17       22.21      3.74 o
   0  11   8       22.39       20.98      3.63 o
   1  11   8      162.90      168.61      6.94 o
   2  11   8      156.25      164.67      6.78 o
   3  11   8        4.09        3.84      2.35 o
   4  11   8        2.88        1.39      2.60 o
   1  -7   9       27.30       17.53      2.92 o
   2  -7   9       61.45       59.61      8.76 o
   3  -7   9      224.59      235.51     13.55 o
  -1  -6   9        0.95        3.02      2.01 o
   0  -6   9      214.77      199.13      7.62 o
   1  -6   9        0.86       -0.13      1.78 o
   2  -6   9       36.78       34.67      3.42 o
   3  -6   9        1.26        2.11      1.61 o
   4  -6   9       10.65       12.81      2.49 o
   5  -6   9       28.90       22.79      3.10 o
  -2  -5   9       78.93       73.56      5.39 o
  -1  -5   9      125.59      111.00      7.95 o
   0  -5   9        1.36        1.66      1.79 o
   1  -5   9       19.26       18.73      2.92 o
   2  -5   9        0.93        1.50      1.17 o
   3  -5   9        2.44        7.26      2.11 o
   4  -5   9       68.08       70.54      4.67 o
   5  -5   9       34.67       25.98      3.14 o
   6  -5   9        2.78        0.77      1.89 o
  -3  -4   9       31.34       24.15      4.22 o
  -2  -4   9      139.60      150.59      6.94 o
  -1  -4   9       27.79       17.69      2.75 o
   0  -4   9      192.35      198.10      7.51 o
   1  -4   9      204.10      202.93      6.98 o
   2  -4   9      350.80      329.25      7.87 o
   3  -4   9      147.05      144.56      7.95 o
   4  -4   9      230.09      217.37      7.57 o
   5  -4   9      252.76      254.18      8.49 o
   6  -4   9       42.49       42.84      5.36 o
   7  -4   9      161.83      155.30      9.41 o
  -4  -3   9      141.97      144.31      7.63 o
  -3  -3   9      281.01      262.63     17.12 o
  -2  -3   9      228.88      217.73     14.52 o
  -1  -3   9      269.98      260.30      9.06 o
   0  -3   9      150.02      158.39      7.15 o
   1  -3   9       73.19       77.69      2.46 o
   2  -3   9      475.74      428.63      7.26 o
   3  -3   9      169.55      142.30      4.62 o
   4  -3   9      457.01      446.53      9.80 o
   5  -3   9      422.10      410.15      9.43 o
   6  -3   9      325.44      335.81     10.21 o
   7  -3   9       54.48       60.08      4.59 o
   8  -3   9       82.36       86.31      5.68 o
  -4  -2   9      239.32      242.82      9.73 o
  -3  -2   9      104.32      109.71      6.16 o
  -2  -2   9      101.41      110.79      4.22 o
  -1  -2   9      116.01      122.58      4.64 o
   0  -2   9      123.51      123.14      3.12 o
   1  -2   9      130.49      122.94      3.42 o
   2  -2   9      524.38      513.03      7.52 o
   3  -2   9      328.46      300.03      7.49 o
   4  -2   9       69.51       75.24      3.32 o
   5  -2   9      483.23      488.63     15.01 o
   6  -2   9       18.67       14.06      4.46 o
   7  -2   9       96.40       92.49      7.38 o
   8  -2   9       91.97       84.72      5.62 o
  -4  -1   9        9.28        8.70      2.13 o
  -3  -1   9        5.72        4.76      1.57 o
  -2  -1   9       60.89       64.72      3.48 o
  -1  -1   9       83.24       84.99      6.49 o
   0  -1   9      304.02      282.40      7.07 o
   1  -1   9      157.40      161.35      4.24 o
   2  -1   9      709.67      697.00     10.59 o
   3  -1   9       27.24       27.43      2.12 o
   4  -1   9       25.13       27.17      2.61 o
   5  -1   9        2.23        2.23      1.56 o
   6  -1   9      267.86      265.37      8.60 o
   7  -1   9      237.25      239.28      8.37 o
   8  -1   9      157.17      170.03      7.04 o
  -5   0   9       46.22       45.17      3.50 o
  -4   0   9        4.65        6.85      1.80 o
  -3   0   9      164.99      170.66      5.62 o
  -2   0   9       98.43       93.22      3.90 o
  -1   0   9      148.18      155.41      4.93 o
   0   0   9      503.49      520.41     11.23 o
   1   0   9        2.27        3.72      0.84 o
   2   0   9       70.43       89.19      2.75 o
   3   0   9      472.03      485.65     12.94 o
   4   0   9      176.36      182.61      8.68 o
   5   0   9      525.94      533.99     13.82 o
   6   0   9      232.98      245.99      8.52 o
   7   0   9       20.89       24.99      3.03 o
   8   0   9        2.79        2.21      1.52 o
   9   0   9       82.91       72.10      3.70 o
  -5   1   9        6.14        5.24      2.35 o
  -4   1   9      221.78      213.23      6.69 o
  -3   1   9      805.45      796.90     16.68 o
  -2   1   9      855.85      841.26     17.15 o
  -1   1   9      372.74      371.32      8.82 o
   0   1   9      128.02      124.01      4.14 o
   1   1   9       29.31       23.55      1.84 o
   2   1   9       65.79       79.16      3.05 o
   3   1   9      116.32      116.12      3.58 o
   4   1   9      289.88      287.73     15.82 o
   5   1   9      416.66      381.94     10.65 o
   6   1   9      295.22      296.02     14.52 o
   7   1   9      322.65      314.29     10.03 o
   8   1   9       20.44       25.52      2.44 o
   9   1   9       67.03       64.29      3.79 o
  -5   2   9      394.98      388.21      9.26 o
  -4   2   9       91.50       92.33      5.84 o
  -3   2   9      224.71      229.52     16.23 o
  -2   2   9      214.20      211.17      7.48 o
  -1   2   9       30.08       28.16      2.84 o
   0   2   9      203.82      184.28     10.47 o
   1   2   9       20.27       21.13      3.98 o
   2   2   9       18.52       20.64      1.74 o
   3   2   9      128.30      142.89      5.55 o
   4   2   9      465.93      478.40     12.48 o
   5   2   9      168.10      169.64      6.22 o
   6   2   9      129.05      123.13      5.36 o
   7   2   9      295.06      297.84      7.16 o
   8   2   9        5.09        2.74      1.62 o
   9   2   9        3.51        1.00      1.34 o
  -5   3   9       11.28       15.15      1.98 o
  -4   3   9       22.04       22.76      2.17 o
  -3   3   9       10.98       11.63      2.35 o
  -2   3   9       17.82       18.52      2.53 o
  -1   3   9        2.76        3.04      1.55 o
   0   3   9      316.81      320.97     12.09 o
   1   3   9      252.03      259.10      8.02 o
   2   3   9      207.19      227.51      7.38 o
   3   3   9       66.29       68.28      2.94 o
   4   3   9      212.49      210.93      6.91 o
   5   3   9       44.82       45.93      3.54 o
   6   3   9       83.87       82.33      3.26 o
   7   3   9      194.89      202.36      5.63 o
   8   3   9        9.99        5.82      1.74 o
   9   3   9      175.09      187.30      4.95 o
  -5   4   9       57.26       67.54      5.21 o
  -4   4   9        4.55        4.07      2.29 o
  -3   4   9       15.77       15.54      1.75 o
  -2   4   9        5.16        6.10      1.83 o
  -1   4   9       29.87       35.25      3.23 o
   0   4   9      230.95      224.73      7.48 o
   1   4   9       76.71       81.52      5.11 o
   2   4   9      346.26      337.38     13.96 o
   3   4   9       75.90       82.94      3.40 o
   4   4   9       47.45       47.97      3.39 o
   5   4   9      147.08      148.60      7.26 o
   6   4   9       11.72        7.84      1.59 o
   7   4   9      294.65      304.18      7.44 o
   8   4   9       99.51      116.89      4.38 o
   9   4   9        4.09        3.31      1.64 o
  -5   5   9        4.30        5.52      2.92 o
  -4   5   9        1.28        1.94      1.41 o
  -3   5   9        4.52        5.53      1.79 o
  -2   5   9       63.48       69.14      4.25 o
  -1   5   9      451.32      443.62      9.47 o
   0   5   9      352.22      334.48     11.06 o
   1   5   9      489.45      505.45     13.52 o
   2   5   9       49.32       48.67      2.80 o
   3   5   9      328.52      340.96      5.85 o
   4   5   9       32.27       31.72      2.12 o
   5   5   9       28.80       35.62      2.41 o
   6   5   9       75.94       67.26      3.29 o
   7   5   9      367.10      359.43      8.44 o
   8   5   9       69.38       64.75      3.59 o
  -4   6   9       26.82       24.32      2.60 o
  -3   6   9       29.02       27.89      2.40 o
  -2   6   9      337.01      320.82     13.65 o
  -1   6   9       79.08       80.64      3.31 o
   0   6   9      375.12      366.47     10.47 o
   1   6   9        6.60        5.53      1.29 o
   2   6   9       94.27       94.83      3.46 o
   3   6   9       21.72       27.00      1.92 o
   4   6   9       30.67       35.54      2.09 o
   5   6   9       83.99       77.75      3.34 o
   6   6   9       69.18       65.91      4.28 o
   7   6   9      113.49      118.77      6.89 o
   8   6   9      185.74      186.72      5.88 o
  -4   7   9      216.35      205.05      6.30 o
  -3   7   9      239.71      230.31      6.54 o
  -2   7   9       12.80        9.89      1.77 o
  -1   7   9        5.95        5.96      1.52 o
   0   7   9       59.94       57.97      3.07 o
   1   7   9      185.49      186.72      6.98 o
   2   7   9      691.42      702.98     14.02 o
   3   7   9      455.47      465.46     10.80 o
   4   7   9      129.59      133.78      3.84 o
   5   7   9      211.61      206.85      6.32 o
   6   7   9       16.25       18.30      2.13 o
   7   7   9       93.19       87.01      3.95 o
   8   7   9      162.31      167.62     10.06 o
  -3   8   9      144.90      156.30      5.38 o
  -2   8   9       44.83       48.72      3.19 o
  -1   8   9        5.44        7.19      2.27 o
   0   8   9       43.16       49.83      3.15 o
   1   8   9       70.10       69.22      3.37 o
   2   8   9      503.18      507.49     10.40 o
   3   8   9      456.86      472.81     12.56 o
   4   8   9      286.63      291.00      7.37 o
   5   8   9      258.37      268.55      6.86 o
   6   8   9       88.99       98.36      4.03 o
   7   8   9      136.39      147.59      7.63 o
  -2   9   9       91.00      102.09      4.47 o
  -1   9   9       24.19       26.62      3.29 o
   0   9   9      240.96      230.59      6.58 o
   1   9   9      146.00      146.08      5.17 o
   2   9   9      124.70      124.26      3.98 o
   3   9   9      100.99       99.19      7.01 o
   4   9   9      234.23      237.52      7.03 o
   5   9   9        3.05        0.97      1.57 o
   6   9   9       11.60        5.05      1.86 o
  -1  10   9        8.28        8.40      2.11 o
   0  10   9      100.87       99.12      4.36 o
   1  10   9       26.30       29.40      2.84 o
   2  10   9      199.68      214.09      7.93 o
   3  10   9      148.00      142.71      5.22 o
   4  10   9        5.19        5.06      1.96 o
   5  10   9       57.10       66.21      6.00 o
   1  11   9      155.28      174.62      7.40 o
   2  11   9       85.93       87.61      5.38 o
   3  11   9       55.87       56.79      7.06 o
   0  -5  10       29.30       32.01      3.72 o
   1  -5  10       99.10      100.30      4.97 o
   2  -5  10       54.75       61.66      4.41 o
   3  -5  10       45.58       41.49      3.81 o
   4  -5  10      158.19      157.53      6.64 o
   5  -5  10       35.26       42.56      3.95 o
  -2  -4  10        1.83        0.49      3.08 o
  -1  -4  10        1.68        2.02      2.06 o
   0  -4  10       12.33        4.38      2.92 o
   1  -4  10       68.28       64.22      3.00 o
   2  -4  10      136.49      144.73      5.84 o
   3  -4  10       74.54       72.43      4.36 o
   4  -4  10      216.61      225.31      7.91 o
   5  -4  10       93.83      101.29      5.44 o
   6  -4  10       38.79       32.94      4.87 o
  -2  -3  10       50.08       45.16     11.12 o
  -1  -3  10       84.55       75.62      5.33 o
   0  -3  10        9.67       13.10      3.41 o
   1  -3  10       13.59       16.99      1.96 o
   2  -3  10       30.75       37.91      2.68 o
   3  -3  10       30.78       36.78      4.30 o
   4  -3  10      117.33      107.59      5.19 o
   5  -3  10      131.47      135.27      7.46 o
   6  -3  10      111.91       94.27      8.03 o
   7  -3  10       56.91       60.65      6.09 o
  -3  -2  10        7.63        5.56      1.90 o
  -2  -2  10       22.94       22.75      2.48 o
  -1  -2  10      129.20      125.87      5.52 o
   0  -2  10       19.03       18.78      2.08 o
   1  -2  10      159.37      152.69      3.66 o
   2  -2  10      274.85      274.82      5.33 o
   3  -2  10       40.49       43.24      2.77 o
   4  -2  10       79.48       77.71      4.93 o
   5  -2  10        3.36        0.08      2.35 o
   6  -2  10        5.06        3.05      1.91 o
   7  -2  10       38.09       31.50      3.55 o
  -3  -1  10       12.91        8.50      1.90 o
  -2  -1  10       64.56       73.87      4.85 o
  -1  -1  10      106.31      113.86      4.36 o
   0  -1  10      123.30      125.58      4.51 o
   1  -1  10      592.16      573.17     12.23 o
   2  -1  10      357.39      353.66      5.77 o
   3  -1  10      135.15      130.28      5.20 o
   4  -1  10      209.32      198.78      6.87 o
   5  -1  10       85.42       88.63      4.67 o
   6  -1  10      519.79      530.66     14.34 o
   7  -1  10       50.75       43.72      5.03 o
   8  -1  10      132.00      124.59     10.79 o
  -4   0  10       51.32       53.85      3.79 o
  -3   0  10      144.04      151.97      5.55 o
  -2   0  10       60.27       66.57      3.62 o
  -1   0  10      737.37      740.21     15.53 o
   0   0  10      152.02      149.61      8.34 o
   1   0  10      224.79      220.23      6.08 o
   2   0  10      512.69      475.09      7.91 o
   3   0  10      417.76      423.28     11.38 o
   4   0  10      283.63      284.88      8.71 o
   5   0  10      269.15      268.85      8.93 o
   6   0  10      207.55      226.41      7.91 o
   7   0  10       85.45       95.24      6.90 o
   8   0  10      235.66      231.74      8.72 o
  -4   1  10      555.58      575.59     16.53 o
  -3   1  10      137.37      138.41     14.28 o
  -2   1  10      258.85      253.92      7.78 o
  -1   1  10      393.96      386.52      9.91 o
   0   1  10       66.79       73.13      4.04 o
   1   1  10       70.94       73.70      4.38 o
   2   1  10      197.74      177.61      9.33 o
   3   1  10        4.96        4.68      1.28 o
   4   1  10       57.81       70.83      6.98 o
   5   1  10      108.96      114.31      5.17 o
   6   1  10      393.15      398.27     11.58 o
   7   1  10      174.09      189.32      9.98 o
   8   1  10      222.96      237.66     18.26 o
  -4   2  10       47.84       53.35      4.69 o
  -3   2  10       88.59       90.42      6.82 o
  -2   2  10        3.79        6.85      2.06 o
  -1   2  10      239.79      241.80     19.96 o
   0   2  10       26.30       30.67      5.36 o
   1   2  10       13.36       20.05      2.47 o
   2   2  10      138.34      140.11      8.20 o
   3   2  10      119.15      130.01      4.26 o
   4   2  10      128.70      144.43      5.68 o
   5   2  10       22.67       24.00      4.95 o
   6   2  10      333.08      331.66     10.25 o
   7   2  10       41.89       37.76      3.70 o
   8   2  10       23.38       20.96      2.34 o
  -4   3  10      231.85      240.15      9.19 o
  -3   3  10      319.13      293.85     10.07 o
  -2   3  10        0.97        0.41      1.61 o
  -1   3  10       90.03      100.90      4.97 o
   0   3  10        9.57       11.43      2.22 o
   1   3  10        4.62        6.90      1.84 o
   2   3  10       19.59       21.19      2.52 o
   3   3  10     1045.67     1064.01     17.34 o
   4   3  10      465.44      475.23     12.63 o
   5   3  10      389.77      396.26     17.85 o
   6   3  10      279.13      270.97     22.15 o
   7   3  10       16.08       16.67      2.78 o
   8   3  10        1.38        2.66      1.63 o
  -4   4  10      216.66      211.27      6.21 o
  -3   4  10      394.99      398.47     13.39 o
  -2   4  10       30.83       35.26      3.49 o
  -1   4  10       28.97       25.03      2.92 o
   0   4  10      187.02      185.74      7.04 o
   1   4  10        2.61        4.14      1.72 o
   2   4  10      791.83      791.67     19.50 o
   3   4  10      477.39      494.02     10.92 o
   4   4  10      795.69      809.60     25.64 o
   5   4  10        1.82        3.53      1.68 o
   6   4  10      194.16      196.46      5.50 o
   7   4  10       13.27        7.94      1.78 o
   8   4  10        4.28        2.45      1.67 o
  -4   5  10        1.48        3.57      2.92 o
  -3   5  10      152.42      152.79      9.93 o
  -2   5  10       28.84       28.95      2.28 o
  -1   5  10      388.30      396.04     11.96 o
   0   5  10      346.78      334.90     10.36 o
   1   5  10      670.60      646.22     16.79 o
   2   5  10      180.54      184.67      6.82 o
   3   5  10       49.82       53.82      4.35 o
   4   5  10       39.52       43.11      6.00 o
   5   5  10        6.28        5.61      1.52 o
   6   5  10      156.73      153.96      4.85 o
   7   5  10      187.12      197.20      6.59 o
   8   5  10       45.34       44.96      3.23 o
  -3   6  10       49.46       49.71      3.22 o
  -2   6  10       90.64       94.17      3.88 o
  -1   6  10        7.60        7.73      1.60 o
   0   6  10      227.92      230.94      6.07 o
   1   6  10       49.97       53.47      3.50 o
   2   6  10        3.81        2.37      1.39 o
   3   6  10        2.73        2.51      1.43 o
   4   6  10       68.07       65.89      3.89 o
   5   6  10        4.04        2.38      1.50 o
   6   6  10       85.58       94.98      7.30 o
   7   6  10      290.86      300.08     12.05 o
  -3   7  10       29.29       34.43      2.88 o
  -2   7  10       64.10       67.13      5.83 o
  -1   7  10       67.63       65.38      3.50 o
   0   7  10       42.83       45.17      2.94 o
   1   7  10       85.50       88.36      3.75 o
   2   7  10       21.30       20.04      2.18 o
   3   7  10      109.09      101.18      3.51 o
   4   7  10      338.09      349.70     10.05 o
   5   7  10       42.14       45.47      2.94 o
   6   7  10      352.71      366.22      8.72 o
   7   7  10      136.76      124.74      4.77 o
  -2   8  10      169.19      167.20      5.94 o
  -1   8  10       85.85       85.90      3.92 o
   0   8  10        8.12        8.30      2.75 o
   1   8  10      280.11      280.23      7.32 o
   2   8  10        8.93       11.82      2.74 o
   3   8  10        1.47        1.28      1.65 o
   4   8  10      204.09      199.03      7.13 o
   5   8  10      493.73      542.00     14.19 o
   6   8  10       20.70       19.35      3.18 o
  -1   9  10       67.82       63.10      3.86 o
   0   9  10       43.72       40.19      3.18 o
   1   9  10      268.01      260.83      7.29 o
   2   9  10      266.33      282.97      6.60 o
   3   9  10       39.63       37.58      3.08 o
   4   9  10      135.75      140.65      6.12 o
   5   9  10        4.12        6.41      3.98 o
   1  10  10      313.11      311.07      8.30 o
   2  10  10      884.11      893.80     16.04 o
   3  10  10       52.22       56.37      3.72 o
   4  10  10        4.24        3.43      6.09 o
   1  -4  11       84.69       88.70     10.30 o
   2  -4  11        1.37        0.26      1.68 o
   3  -4  11       11.40       10.97      2.38 o
   4  -4  11       28.04       25.43      3.19 o
   0  -3  11        7.00        7.79      2.41 o
   1  -3  11       74.08       70.96      4.99 o
   2  -3  11       12.04        8.28      2.76 o
   3  -3  11      131.36      135.93      5.84 o
   4  -3  11       26.63       29.25      3.21 o
   5  -3  11      235.82      214.04     10.87 o
  -1  -2  11        0.80        3.25      2.12 o
   0  -2  11        0.84        0.04      1.78 o
   1  -2  11      159.68      177.35      8.36 o
   2  -2  11      286.82      290.67      9.06 o
   3  -2  11       85.99       98.46      3.95 o
   4  -2  11       32.05       34.38      3.41 o
   5  -2  11        9.83       10.84      2.38 o
   6  -2  11        0.92        0.12      1.91 o
  -2  -1  11        1.99        3.27      1.77 o
  -1  -1  11        0.96        1.56      1.82 o
   0  -1  11       49.86       43.36      3.10 o
   1  -1  11      113.69      115.12      4.37 o
   2  -1  11       45.24       58.39      4.16 o
   3  -1  11      286.01      284.98     12.09 o
   4  -1  11       21.01       19.97      2.75 o
   5  -1  11      144.52      116.10      5.54 o
   6  -1  11       32.84       25.31      3.23 o
   7  -1  11        7.03        7.35      2.56 o
  -2   0  11      144.36      148.22      7.75 o
  -1   0  11      302.88      295.71      8.13 o
   0   0  11       90.86       87.31      5.78 o
   1   0  11       24.23       26.70      2.46 o
   2   0  11       77.68       83.81      3.74 o
   3   0  11      138.89      135.49      5.57 o
   4   0  11        1.30        0.28      1.62 o
   5   0  11       74.74       77.46      4.60 o
   6   0  11       36.65       32.39      3.51 o
   7   0  11       51.11       54.90      4.59 o
  -2   1  11      166.53      162.26      7.02 o
  -1   1  11      113.56      117.64      5.77 o
   0   1  11      204.88      193.64      9.25 o
   1   1  11      112.98      107.17      5.76 o
   2   1  11       12.25       12.18      2.98 o
   3   1  11      135.60      152.50      6.18 o
   4   1  11       30.59       34.01      3.20 o
   5   1  11       94.38      111.29      5.44 o
   6   1  11      146.03      149.11      6.51 o
   7   1  11      146.72      138.84      7.95 o
  -3   2  11       39.92       42.34      4.24 o
  -2   2  11       56.70       65.57      4.90 o
  -1   2  11       42.22       34.31      3.49 o
   0   2  11      228.22      208.34     11.20 o
   1   2  11      328.26      319.99      9.98 o
   2   2  11       97.18       94.71      4.70 o
   3   2  11      382.31      383.22     11.30 o
   4   2  11      208.22      219.62      7.58 o
   5   2  11      113.78      120.59      5.48 o
   6   2  11      354.83      354.70     11.52 o
   7   2  11      190.91      187.13      7.58 o
  -3   3  11       75.84       75.99      5.45 o
  -2   3  11       91.54      101.57      5.77 o
  -1   3  11       12.00       13.84      2.49 o
   0   3  11      113.08      118.67      5.59 o
   1   3  11      133.59      122.99     11.68 o
   2   3  11       87.48       86.89      6.25 o
   3   3  11      823.70      841.06     20.94 o
   4   3  11      374.68      386.55     16.71 o
   5   3  11      474.84      475.73     13.16 o
   6   3  11       80.11       80.22      4.80 o
   7   3  11      172.86      175.37     11.60 o
  -3   4  11       51.38       52.58      6.17 o
  -2   4  11       89.09       90.79      7.38 o
  -1   4  11       79.56       79.04      5.68 o
   0   4  11       72.90       76.68      4.75 o
   1   4  11      536.85      519.53     14.45 o
   2   4  11      213.47      207.33      7.57 o
   3   4  11       31.34       25.63      3.04 o
   4   4  11       94.62      102.72      7.63 o
   5   4  11       46.05       50.95      3.97 o
   6   4  11       27.26       27.29      3.89 o
   7   4  11      150.10      155.05      5.13 o
  -2   5  11      278.19      247.20      9.33 o
  -1   5  11       49.21       59.08     10.87 o
   0   5  11       74.13       82.42      4.99 o
   1   5  11       89.02       93.67      5.19 o
   2   5  11        2.40        1.30      2.84 o
   3   5  11       95.83       98.87      5.11 o
   4   5  11       75.10       84.06      7.79 o
   5   5  11       75.85       74.16      7.46 o
   6   5  11        1.09        0.22      1.47 o
   7   5  11        5.26        4.73      1.81 o
  -2   6  11       24.10       29.38      2.62 o
  -1   6  11        5.41        4.67      1.64 o
   0   6  11        1.34       -1.97      3.08 o
   1   6  11       91.72       92.48      5.34 o
   2   6  11      267.18      281.97      9.44 o
   3   6  11      327.94      326.80      8.58 o
   4   6  11       79.12       84.89      4.62 o
   5   6  11      235.13      244.31     13.55 o
   6   6  11        1.23       -0.30      1.52 o
   7   6  11        3.87        2.33      1.86 o
  -1   7  11      110.27      119.29      5.54 o
   0   7  11       11.18       12.97      2.04 o
   1   7  11       11.14       12.18      4.29 o
   2   7  11      100.58      108.63      4.26 o
   3   7  11      164.16      163.62      4.66 o
   4   7  11       71.85       75.20      4.62 o
   5   7  11      389.05      418.46     11.80 o
   6   7  11      221.37      234.92      8.19 o
   0   8  11       85.35       88.46      4.11 o
   1   8  11       40.07       39.32      3.43 o
   2   8  11        1.79        1.71      1.51 o
   3   8  11       17.78       20.94      3.79 o
   4   8  11       40.37       42.47      4.54 o
   5   8  11      157.75      162.93      6.74 o
   1   9  11       16.34       19.40      2.63 o
   2   9  11        7.07        4.33      1.78 o
   3   9  11       90.70       97.40      4.75 o
   1  -2  12       14.98       13.47      3.89 o
   4  -2  12        1.01        6.33      2.92 o
   0  -1  12      248.97      255.49      8.25 o
   1  -1  12        3.94        2.13      2.48 o
   2  -1  12       81.70       80.52      4.78 o
   3  -1  12      209.41      204.47     11.20 o
   4  -1  12       47.50       41.66      3.81 o
   5  -1  12      150.95      146.51      6.35 o
   0   0  12      187.46      193.18      7.69 o
   1   0  12       29.05       27.16      3.19 o
   2   0  12      121.46      128.15      6.00 o
   3   0  12       31.28       43.82      5.84 o
   4   0  12        3.65        2.43      3.08 o
   5   0  12        2.23       -0.07      1.75 o
   6   0  12       46.45       47.12      4.23 o
  -1   1  12        1.04       -2.76      2.76 o
   0   1  12       99.80       97.23      5.36 o
   1   1  12       20.81       31.30      3.32 o
   2   1  12       75.26       85.80      5.13 o
   3   1  12       17.19       21.75      4.54 o
   4   1  12       24.22       26.29      4.71 o
   5   1  12       24.62       33.43      3.54 o
   6   1  12        5.29        4.50      2.22 o
  -1   2  12        0.89       -0.40      2.27 o
   0   2  12       35.53       40.92      3.93 o
   1   2  12       18.94       24.15      3.09 o
   2   2  12        1.16        1.62      2.11 o
   3   2  12      140.86      140.93      6.36 o
   4   2  12       96.57      103.86      7.95 o
   5   2  12      112.57      119.60      8.60 o
   6   2  12       40.28       32.72      6.25 o
  -1   3  12        3.39        2.31      2.03 o
   0   3  12      148.13      131.27      6.23 o
   1   3  12        2.92        0.89      1.84 o
   2   3  12      476.63      467.44     13.48 o
   3   3  12      189.73      175.15      8.11 o
   4   3  12      411.04      411.86     18.01 o
   5   3  12      112.73      108.08      8.28 o
   6   3  12       20.51       17.85      3.41 o
  -1   4  12      230.96      220.79      8.64 o
   0   4  12      370.46      367.43     18.91 o
   1   4  12      653.58      615.61     16.86 o
   2   4  12       76.84       75.45      5.10 o
   3   4  12       57.94       57.49      4.53 o
   4   4  12       66.48       75.95      7.63 o
   5   4  12       61.18       73.51      7.63 o
   6   4  12       43.17       37.09      3.72 o
  -1   5  12       17.89       16.75      3.00 o
   0   5  12      358.27      333.29     11.05 o
   1   5  12       73.00       86.18     11.03 o
   2   5  12      149.43      148.31      6.59 o
   3   5  12      122.08      115.42      5.72 o
   4   5  12      121.04      129.82      9.09 o
   5   5  12       84.53       96.72      8.93 o
   6   5  12       28.84       23.85      5.19 o
   0   6  12      111.68      111.20      6.24 o
   1   6  12       77.66       81.65      5.52 o
   2   6  12       98.67       93.96      8.20 o
   3   6  12       15.85       15.64      2.86 o
   4   6  12      226.30      258.67     13.79 o
   5   6  12       81.46       83.74      8.44 o
   1   7  12       78.27       85.04      4.55 o
   2   7  12       67.94       76.60      5.36 o
   3   7  12       29.57       34.10      2.88 o
   4   7  12      123.14      126.06      6.82 o
   2   2  13        5.90       10.40      4.22 o
   3   2  13      220.55      206.80      8.14 o
   4   2  13      155.97      140.21      9.74 o
   2   3  13      292.72      280.12      9.81 o
   3   3  13       34.14       37.15      3.95 o
   4   3  13       61.63       53.23      6.82 o
   2   4  13        1.02        0.41      2.68 o
   3   4  13        4.33        6.40      3.65 o
   4   4  13       10.97        9.41      3.89 o
 
